# Supplementary material for: Genome-wide Association Study Identifies New Loci for Resistance to Sclerotinia Stem Rot in Brassica napus
Source: Front Plant Sci. 2016 Sep 20;7:1418. doi: 10.3389/fpls.2016.01418 (PMC5028409; doi:10.3389/fpls.2016.01418)
Supplement: Supplementary file 1 [file Table_1.XLSX]

## Sheet: Sheet1
Table S1 List of accessions used for the association study.
ID	Inbred lines	Origin	Type
1	Wanyou15	Anhui (China)	Semi-winter OSR
2	Wanyou16	Anhui (China)	Semi-winter OSR
3	Wanyou20	Anhui (China)	Semi-winter OSR
4	Wanyou29	Anhui (China)	Semi-winter OSR
5	Guangde138	Anhui (China)	Semi-winter OSR
6	Guangde8104	Anhui (China)	Semi-winter OSR
7	Y38	Anhui (China)	Semi-winter OSR
8	Guangde761	Anhui (China)	Semi-winter OSR
9	Y40	Anhui (China)	Semi-winter OSR
10	Chu610	Anhui (China)	Semi-winter OSR
11	Chu107	Anhui (China)	Semi-winter OSR
12	Su84-6	Anhui (China)	Semi-winter OSR
13	Y44	Anhui (China)	Semi-winter OSR
14	Chuyou1	Anhui (China)	Semi-winter OSR
15	Y46	Anhui (China)	Semi-winter OSR
16	De68-12	Anhui (China)	Semi-winter OSR
17	Wesbrook	Australia	Spring OSR
18	Wesreo	Australia	Spring OSR
19	Rq011	Australia	Spring OSR
20	Rr009	Australia	Spring OSR
21	Monty	Australia	Spring OSR
22	We-241	Canada	Spring OSR
23	Si-242	Canada	Spring OSR
24	Zh-243	Canada	Spring OSR
25	Hai-244	Canada	Spring OSR
26	Yan81-2	Chongqing (China)	Semi-winter OSR
27	28887	Chongqing (China)	Semi-winter OSR
28	Enyou73-1-2	Chongqing (China)	Semi-winter OSR
29	Niuerduo	Chongqing (China)	Semi-winter OSR
30	Swu40	Chongqing (China)	Semi-winter OSR
31	Swu42	Chongqing (China)	Semi-winter OSR
32	Swu43	Chongqing (China)	Semi-winter OSR
33	Swu44	Chongqing (China)	Semi-winter OSR
34	Swu45	Chongqing (China)	Semi-winter OSR
35	Swu47	Chongqing (China)	Semi-winter OSR
36	Swu48	Chongqing (China)	Semi-winter OSR
37	Swu52	Chongqing (China)	Semi-winter OSR
38	Swu53	Chongqing (China)	Semi-winter OSR
39	Swu56	Chongqing (China)	Semi-winter OSR
40	Swu59	Chongqing (China)	Semi-winter OSR
41	Swu65	Chongqing (China)	Semi-winter OSR
42	Swu82	Chongqing (China)	Semi-winter OSR
43	Swu83	Chongqing (China)	Semi-winter OSR
44	Swu92	Chongqing (China)	Semi-winter OSR
45	Swu101	Chongqing (China)	Semi-winter OSR
46	Swu106	Chongqing (China)	Semi-winter OSR
47	Swu108	Chongqing (China)	Semi-winter OSR
48	Swu2	Chongqing (China)	Semi-winter OSR
49	Imc103	Chongqing (China)	Semi-winter OSR
50	O-136	Chongqing (China)	Semi-winter OSR
51	90750	Chongqing (China)	Semi-winter OSR
52	Swu41	Chongqing (China)	Semi-winter OSR
53	Swu54	Chongqing (China)	Semi-winter OSR
54	Swu57	Chongqing (China)	Semi-winter OSR
55	Swu60	Chongqing (China)	Semi-winter OSR
56	Swu61	Chongqing (China)	Semi-winter OSR
57	Swu62	Chongqing (China)	Semi-winter OSR
58	Swu63	Chongqing (China)	Semi-winter OSR
59	Swu66	Chongqing (China)	Semi-winter OSR
60	Swu68	Chongqing (China)	Semi-winter OSR
61	Swu69	Chongqing (China)	Semi-winter OSR
62	Swu70	Chongqing (China)	Semi-winter OSR
63	Swu71	Chongqing (China)	Semi-winter OSR
64	Swu74	Chongqing (China)	Semi-winter OSR
65	Swu75	Chongqing (China)	Semi-winter OSR
66	Swu77	Chongqing (China)	Semi-winter OSR
67	Swu80	Chongqing (China)	Semi-winter OSR
68	Swu81	Chongqing (China)	Semi-winter OSR
69	Swu84	Chongqing (China)	Semi-winter OSR
70	Swu85	Chongqing (China)	Semi-winter OSR
71	Swu97	Chongqing (China)	Semi-winter OSR
72	Swu88	Chongqing (China)	Semi-winter OSR
73	Swu93	Chongqing (China)	Semi-winter OSR
74	Swu94	Chongqing (China)	Semi-winter OSR
75	Swu95	Chongqing (China)	Semi-winter OSR
76	Swu96	Chongqing (China)	Semi-winter OSR
77	Swu99	Chongqing (China)	Semi-winter OSR
78	Swu100	Chongqing (China)	Semi-winter OSR
79	Swu102	Chongqing (China)	Semi-winter OSR
80	Swu104	Chongqing (China)	Semi-winter OSR
81	Swu105	Chongqing (China)	Semi-winter OSR
82	Swu107	Chongqing (China)	Semi-winter OSR
83	Swu111	Chongqing (China)	Semi-winter OSR
84	Swu112	Chongqing (China)	Semi-winter OSR
85	Swu114	Chongqing (China)	Semi-winter OSR
86	D3	Denmark	Spring OSR
87	B431	Denmark	Spring OSR
88	Helios	Denmark	Spring OSR
89	Niklas	Denmark	Spring OSR
90	Major	France	Winter OSR
91	Cresor	France	Spring OSR
92	03II13	Gansu (China)	Spring OSR
93	03II3B	Gansu (China)	Spring OSR
94	03I32B	Gansu (China)	Spring OSR
95	964	Gansu (China)	Winter OSR
96	Dd1	Gansu (China)	Spring OSR
97	Gl302-1	Gansu (China)	Spring OSR
98	06T9F	Gansu (China)	Spring OSR
99	Longyou2	Gansu (China)	Spring OSR
100	03Lf1	Gansu (China)	Spring OSR
101	9852	Gansu (China)	Winter OSR
102	9801C	Gansu (China)	Spring OSR
103	986	Gansu (China)	Winter OSR
104	876	Gansu (China)	Winter OSR
105	Wu164	Gansu (China)	Spring OSR
106	Longyou4	Gansu (China)	Spring OSR
107	9889	Gansu (China)	Winter OSR
108	06H7	Gansu (China)	Spring OSR
109	Tianyou4	Gansu (China)	Winter OSR
110	Agrev012	German	Spring OSR
111	Agrev019	German	Spring OSR
112	Agrev021	German	Spring OSR
113	Ca-318	German	Spring OSR
114	Aurora	German	Spring OSR
115	Santana	German	Winter OSR
116	Youyan2	Guizhou (China)	Semi-winter OSR
117	Qianyou4	Guizhou (China)	Semi-winter OSR
118	Fuyou4	Heilongjiang(China)	Spring OSR
119	B262	Henan (China)	Semi-winter OSR
120	Fengyou9	Henan (China)	Semi-winter OSR
121	Yuyou1	Henan (China)	Semi-winter OSR
122	Ganyou5	Hubei (China)	Semi-winter OSR
123	07022	Hubei (China)	Semi-winter OSR
124	07094	Hubei (China)	Semi-winter OSR
125	07016	Hubei (China)	Semi-winter OSR
126	9F087	Hubei (China)	Semi-winter OSR
127	97096	Hubei (China)	Semi-winter OSR
128	97097	Hubei (China)	Semi-winter OSR
129	07189	Hubei (China)	Semi-winter OSR
130	07191	Hubei (China)	Semi-winter OSR
131	07037	Hubei (China)	Semi-winter OSR
132	97177	Hubei (China)	Semi-winter OSR
133	96021	Hubei (China)	Semi-winter OSR
134	96063	Hubei (China)	Semi-winter OSR
135	01111	Hubei (China)	Semi-winter OSR
136	01570	Hubei (China)	Semi-winter OSR
137	9Bao22	Hubei (China)	Semi-winter OSR
138	01188	Hubei (China)	Semi-winter OSR
139	02354	Hubei (China)	Semi-winter OSR
140	02365	Hubei (China)	Semi-winter OSR
141	93205	Hubei (China)	Semi-winter OSR
142	93210	Hubei (China)	Semi-winter OSR
143	Nca	Hubei (China)	Semi-winter OSR
144	Zhongshuang4	Hubei (China)	Semi-winter OSR
145	Zhongshuang9	Hubei (China)	Semi-winter OSR
146	Zhongshuang11	Hubei (China)	Semi-winter OSR
147	2011-6200	Hubei (China)	Semi-winter OSR
148	2011-6308	Hubei (China)	Semi-winter OSR
149	2011-7103	Hubei (China)	Semi-winter OSR
150	2012-11526	Hubei (China)	Semi-winter OSR
151	2012-3448	Hubei (China)	Semi-winter OSR
152	2012-3546	Hubei (China)	Semi-winter OSR
153	2012-4531	Hubei (China)	Semi-winter OSR
154	2012-5086	Hubei (China)	Semi-winter OSR
155	2012-5113	Hubei (China)	Semi-winter OSR
156	2012-8327	Hubei (China)	Semi-winter OSR
157	2012-8355	Hubei (China)	Semi-winter OSR
158	2012-8380	Hubei (China)	Semi-winter OSR
159	2012-8998	Hubei (China)	Semi-winter OSR
160	2012-9323	Hubei (China)	Semi-winter OSR
161	2012-9354	Hubei (China)	Semi-winter OSR
162	2012-9380	Hubei (China)	Semi-winter OSR
163	2012-9478	Hubei (China)	Semi-winter OSR
164	2012-9542	Hubei (China)	Semi-winter OSR
165	2012-K8053	Hubei (China)	Semi-winter OSR
166	R2	Hubei (China)	Semi-winter OSR
167	Xiwang106	Hubei (China)	Semi-winter OSR
168	Yangguang198	Hubei (China)	Semi-winter OSR
169	Yangguang209	Hubei (China)	Semi-winter OSR
170	L134	Hubei (China)	Semi-winter OSR
171	L135	Hubei (China)	Semi-winter OSR
172	L136	Hubei (China)	Semi-winter OSR
173	L137	Hubei (China)	Semi-winter OSR
174	L138	Hubei (China)	Semi-winter OSR
175	L139	Hubei (China)	Semi-winter OSR
176	L140	Hubei (China)	Semi-winter OSR
177	Huayou2	Hubei (China)	Semi-winter OSR
178	Huashuang2	Hubei (China)	Semi-winter OSR
179	Huayou13	Hubei (China)	Semi-winter OSR
180	Huayou3	Hubei (China)	Semi-winter OSR
181	Huayou14	Hubei (China)	Semi-winter OSR
182	11-9-700	Hubei (China)	Semi-winter OSR
183	11-9-701	Hubei (China)	Semi-winter OSR
184	11-9-702	Hubei (China)	Semi-winter OSR
185	11-9-703	Hubei (China)	Semi-winter OSR
186	11-9-704	Hubei (China)	Semi-winter OSR
187	11-9-705	Hubei (China)	Semi-winter OSR
188	11-9-706	Hubei (China)	Semi-winter OSR
189	11-9-707	Hubei (China)	Semi-winter OSR
190	11-P63-5	Hubei (China)	Semi-winter OSR
191	11-P63-3	Hubei (China)	Semi-winter OSR
192	11-P67	Hubei (China)	Semi-winter OSR
193	09-P64-1	Hubei (China)	Semi-winter OSR
194	10-23	Hubei (China)	Semi-winter OSR
195	10-24	Hubei (China)	Semi-winter OSR
196	10-25	Hubei (China)	Semi-winter OSR
197	10-29	Hubei (China)	Semi-winter OSR
198	10-32	Hubei (China)	Semi-winter OSR
199	10-33	Hubei (China)	Semi-winter OSR
200	10-34	Hubei (China)	Semi-winter OSR
201	10-2	Hubei (China)	Semi-winter OSR
202	10-3	Hubei (China)	Semi-winter OSR
203	11-7-103	Hubei (China)	Semi-winter OSR
204	11-7-117	Hubei (China)	Semi-winter OSR
205	11-7-125	Hubei (China)	Semi-winter OSR
206	11-P74-8	Hubei (China)	Semi-winter OSR
207	11-P74-13	Hubei (China)	Semi-winter OSR
208	7-7766-74	Hubei (China)	Semi-winter OSR
209	P18	Hubei (China)	Semi-winter OSR
210	64-10	Hubei (China)	Semi-winter OSR
211	Shengguang77	Hubei (China)	Semi-winter OSR
212	Jiayu17	Hubei (China)	Semi-winter OSR
213	Jiayu25	Hubei (China)	Semi-winter OSR
214	Jiayu16	Hubei (China)	Semi-winter OSR
215	Jiayu31	Hubei (China)	Semi-winter OSR
216	Huashuang5	Hubei (China)	Semi-winter OSR
217	Huashuang4	Hubei (China)	Semi-winter OSR
218	Jia972	Hubei (China)	Semi-winter OSR
219	Huashuang128	Hubei (China)	Semi-winter OSR
220	Jia904	Hubei (China)	Semi-winter OSR
221	Jia908	Hubei (China)	Semi-winter OSR
222	Jiapf190	Hubei (China)	Semi-winter OSR
223	Jia915	Hubei (China)	Semi-winter OSR
224	Jia922	Hubei (China)	Semi-winter OSR
225	Jia951	Hubei (China)	Semi-winter OSR
226	Jia917	Hubei (China)	Semi-winter OSR
227	Jia923	Hubei (China)	Semi-winter OSR
228	Jia931	Hubei (China)	Semi-winter OSR
229	Jiayu05	Hubei (China)	Semi-winter OSR
230	Jia963	Hubei (China)	Semi-winter OSR
231	08-P36	Hubei (China)	Semi-winter OSR
232	09-P36	Hubei (China)	Semi-winter OSR
233	09-P37	Hubei (China)	Semi-winter OSR
234	10-P10	Hubei (China)	Semi-winter OSR
235	11-P30	Hubei (China)	Semi-winter OSR
236	12-P24	Hubei (China)	Semi-winter OSR
237	12-P25	Hubei (China)	Semi-winter OSR
238	Swu01	Hubei (China)	Semi-winter OSR
239	Zhongshuang10	Hubei (China)	Semi-winter OSR
240	Zhongshuang6	Hubei (China)	Semi-winter OSR
241	Zhongshuang7	Hubei (China)	Semi-winter OSR
242	Zhongshuang12	Hubei (China)	Semi-winter OSR
243	Zhongyou589	Hubei (China)	Semi-winter OSR
244	Yangguang2009	Hubei (China)	Semi-winter OSR
245	L400	Hubei (China)	Semi-winter OSR
246	L401	Hubei (China)	Semi-winter OSR
247	L402	Hubei (China)	Semi-winter OSR
248	Huahang901	Hubei (China)	Semi-winter OSR
249	L407	Hubei (China)	Semi-winter OSR
250	Zhongshuang5	Hubei (China)	Semi-winter OSR
251	Zhongyou821	Hubei (China)	Semi-winter OSR
252	Weilong88	Hubei (China)	Semi-winter OSR
253	Qing662	Hubei (China)	Semi-winter OSR
254	699	Hubei (China)	Semi-winter OSR
255	Zhongshuang2	Hubei (China)	Semi-winter OSR
256	Zhongshuang3	Hubei (China)	Semi-winter OSR
257	Wh-12	Hubei (China)	Semi-winter OSR
258	Wh-15	Hubei (China)	Semi-winter OSR
259	Wh-17	Hubei (China)	Semi-winter OSR
260	Wh-19	Hubei (China)	Semi-winter OSR
261	Wh-20	Hubei (China)	Semi-winter OSR
262	Wh-23	Hubei (China)	Semi-winter OSR
263	Wh-24	Hubei (China)	Semi-winter OSR
264	Wh-25	Hubei (China)	Semi-winter OSR
265	Wh-26	Hubei (China)	Semi-winter OSR
266	Wh-27	Hubei (China)	Semi-winter OSR
267	Wh-28	Hubei (China)	Semi-winter OSR
268	Wh-29	Hubei (China)	Semi-winter OSR
269	Wh-30	Hubei (China)	Semi-winter OSR
270	Wh-31	Hubei (China)	Semi-winter OSR
271	Wh-33	Hubei (China)	Semi-winter OSR
272	Wh-45	Hubei (China)	Semi-winter OSR
273	Wh-49	Hubei (China)	Semi-winter OSR
274	Wh-50	Hubei (China)	Semi-winter OSR
275	Wh-55	Hubei (China)	Semi-winter OSR
276	Wh-56	Hubei (China)	Semi-winter OSR
277	Wh-57	Hubei (China)	Semi-winter OSR
278	Wh-58	Hubei (China)	Semi-winter OSR
279	Wh-59	Hubei (China)	Semi-winter OSR
280	Wh-60	Hubei (China)	Semi-winter OSR
281	Wh-61	Hubei (China)	Semi-winter OSR
282	Wh-62	Hubei (China)	Semi-winter OSR
283	Wh-63	Hubei (China)	Semi-winter OSR
284	Wh-81	Hubei (China)	Semi-winter OSR
285	Wh-83	Hubei (China)	Semi-winter OSR
286	Wh-85	Hubei (China)	Semi-winter OSR
287	Wh-88	Hubei (China)	Semi-winter OSR
288	Wh-93	Hubei (China)	Semi-winter OSR
289	Wh-95	Hubei (China)	Semi-winter OSR
290	Wh-100	Hubei (China)	Semi-winter OSR
291	Wh-127	Hubei (China)	Semi-winter OSR
292	Huayou12	Hubei (China)	Semi-winter OSR
293	Huayou10	Hubei (China)	Semi-winter OSR
294	Huayou4	Hubei (China)	Semi-winter OSR
295	Wx1025	Hunan (China)	Semi-winter OSR
296	Wx10213	Hunan (China)	Semi-winter OSR
297	Wx10296	Hunan (China)	Semi-winter OSR
298	Wx10315	Hunan (China)	Semi-winter OSR
299	10-1043	Hunan (China)	Semi-winter OSR
300	10-1047	Hunan (China)	Semi-winter OSR
301	10-1061	Hunan (China)	Semi-winter OSR
302	10-1070	Hunan (China)	Semi-winter OSR
303	10-804	Hunan (China)	Semi-winter OSR
304	1472	Hunan (China)	Semi-winter OSR
305	Xiangyou13	Hunan (China)	Semi-winter OSR
306	Xiangyou15	Hunan (China)	Semi-winter OSR
307	Xiangyou11	Hunan (China)	Semi-winter OSR
308	740	Hunan (China)	Semi-winter OSR
309	631	Hunan (China)	Semi-winter OSR
310	613	Hunan (China)	Semi-winter OSR
311	783	Hunan (China)	Semi-winter OSR
312	782	Hunan (China)	Semi-winter OSR
313	Yb3	Hunan (China)	Semi-winter OSR
314	1360	Hunan (China)	Semi-winter OSR
315	563	Hunan (China)	Semi-winter OSR
316	Wx10329	Hunan (China)	Semi-winter OSR
317	1281	Hunan (China)	Semi-winter OSR
318	509	Hunan (China)	Semi-winter OSR
319	1368	Hunan (China)	Semi-winter OSR
320	1322	Hunan (China)	Semi-winter OSR
321	1252	Hunan (China)	Semi-winter OSR
322	1321	Hunan (China)	Semi-winter OSR
323	Wase Chousen	Japan	Spring OSR
324	Nakaee Chousen	Japan	Spring OSR
325	Daichousen	Japan	Semi-winter OSR
326	Shengliyoucai	Japan	Semi-winter OSR
327	Y33	Japan	Semi-winter OSR
328	L420	Jiangsu (China)	Semi-winter OSR
329	L421	Jiangsu (China)	Semi-winter OSR
330	Ningyou18	Jiangsu (China)	Semi-winter OSR
331	Ningyou16	Jiangsu (China)	Semi-winter OSR
332	Ningyou14	Jiangsu (China)	Semi-winter OSR
333	Ningyou12	Jiangsu (China)	Semi-winter OSR
334	Shilijia	Jiangsu (China)	Semi-winter OSR
335	Shilifeng	Jiangsu (China)	Semi-winter OSR
336	Yangyou6	Jiangsu (China)	Semi-winter OSR
337	Yangyou5	Jiangsu (China)	Semi-winter OSR
338	Zhengyou3	Jiangsu (China)	Semi-winter OSR
339	Hongyou3	Jiangsu (China)	Semi-winter OSR
340	Suyou1	Jiangsu (China)	Semi-winter OSR
341	Zhenyou6	Jiangsu (China)	Semi-winter OSR
342	L389	Jiangsu (China)	Semi-winter OSR
343	Yangyou4	Jiangsu (China)	Semi-winter OSR
344	L399	Jiangsu (China)	Semi-winter OSR
345	Yangj6711	Jiangsu (China)	Semi-winter OSR
346	Yan6055	Jiangsu (China)	Semi-winter OSR
347	Yanyou2	Jiangsu (China)	Semi-winter OSR
348	Suyou4	Jiangsu (China)	Semi-winter OSR
349	L423	Jiangsu (China)	Semi-winter OSR
350	L424	Jiangsu (China)	Semi-winter OSR
351	Ningyou 7	Jiangsu (China)	Semi-winter OSR
352	Y14	Jiangsu (China)	Semi-winter OSR
353	Y16	Jiangsu (China)	Semi-winter OSR
354	Y17	Jiangsu (China)	Semi-winter OSR
355	L508	Jiangsu (China)	Semi-winter OSR
356	Ningyou8	Jiangsu (China)	Semi-winter OSR
357	Ningyou6	Jiangsu (China)	Semi-winter OSR
358	Y32	Jiangsu (China)	Semi-winter OSR
359	Peixuan170	Jiangsu (China)	Semi-winter OSR
360	L422	Jiangsu (China)	Semi-winter OSR
361	Zhenyou5	Jiangsu (China)	Semi-winter OSR
362	Ningyou1	Jiangsu (China)	Semi-winter OSR
363	A82	Jiangxi (China)	Semi-winter OSR
364	Cubs Root	Korea	Spring OSR
365	Erake	Poland	Spring OSR
366	11-504	Qinghai (China)	Spring OSR
367	10-758	Qinghai (China)	Spring OSR
368	10-847	Qinghai (China)	Spring OSR
369	11-1124	Qinghai (China)	Spring OSR
370	96—203	Qinghai (China)	Semi-winter OSR
371	Huyou17	Shanghai (China)	Semi-winter OSR
372	Huyou15	Shanghai (China)	Semi-winter OSR
373	Huyou12	Shanghai (China)	Semi-winter OSR
374	Huyou14	Shanghai (China)	Semi-winter OSR
375	Huyou18	Shanghai (China)	Semi-winter OSR
376	Huyou19	Shanghai (China)	Semi-winter OSR
377	Huyou21	Shanghai (China)	Semi-winter OSR
378	L392	Shanghai (China)	Semi-winter OSR
379	L395	Shanghai (China)	Semi-winter OSR
380	Y2	Shanghai (China)	Semi-winter OSR
381	Huyou3	Shanghai (China)	Semi-winter OSR
382	Y6	Shanghai (China)	Semi-winter OSR
383	Y7	Shanghai (China)	Semi-winter OSR
384	Y8	Shanghai (China)	Semi-winter OSR
385	Caoyou2	Shanghai (China)	Semi-winter OSR
386	L503	Shanghai (China)	Semi-winter OSR
387	Shenhuang1	Shanghai (China)	Semi-winter OSR
388	Shan2B	Shanxi (China)	Semi-winter OSR
389	Kenc1	Shanxi (China)	Semi-winter OSR
390	P113	Shanxi (China)	Semi-winter OSR
391	P158	Shanxi (China)	Semi-winter OSR
392	P310	Shanxi (China)	Semi-winter OSR
393	P312	Shanxi (China)	Semi-winter OSR
394	P668	Shanxi (China)	Semi-winter OSR
395	P685	Shanxi (China)	Semi-winter OSR
396	A117	Shanxi (China)	Semi-winter OSR
397	A172	Shanxi (China)	Semi-winter OSR
398	B250	Shanxi (China)	Semi-winter OSR
399	B265	Shanxi (China)	Semi-winter OSR
400	A109	Shanxi (China)	Semi-winter OSR
401	B285	Shanxi (China)	Semi-winter OSR
402	C052	Shanxi (China)	Semi-winter OSR
403	Gy270	Shanxi (China)	Semi-winter OSR
404	Gy282	Shanxi (China)	Semi-winter OSR
405	Gy284	Shanxi (China)	Semi-winter OSR
406	A98	Shanxi (China)	Semi-winter OSR
407	Qinyou1	Shanxi (China)	Semi-winter OSR
408	Qinyou5	Shanxi (China)	Semi-winter OSR
409	Swu39	Sichuan (China)	Semi-winter OSR
410	Chuanyou20	Sichuan (China)	Semi-winter OSR
411	Chuanyou18	Sichuan (China)	Semi-winter OSR
412	Cy12Q8-7	Sichuan (China)	Semi-winter OSR
413	Cy12Qsz06	Sichuan (China)	Semi-winter OSR
414	Cy12Q95108	Sichuan (China)	Semi-winter OSR
415	Cy12Q21535-N3	Sichuan (China)	Semi-winter OSR
416	Cy12Pxw-6	Sichuan (China)	Semi-winter OSR
417	Cy12Pxw-9	Sichuan (China)	Semi-winter OSR
418	Cy13Pxw-17	Sichuan (China)	Semi-winter OSR
419	Cy14Pxw-18	Sichuan (China)	Semi-winter OSR
420	Cy15Pxw-31	Sichuan (China)	Semi-winter OSR
421	Cy16Pxw-35	Sichuan (China)	Semi-winter OSR
422	Cy17Pxw-58	Sichuan (China)	Semi-winter OSR
423	Cy19Pxw-65	Sichuan (China)	Semi-winter OSR
424	Cy20Pxw-66	Sichuan (China)	Semi-winter OSR
425	Cy12Gj-1	Sichuan (China)	Semi-winter OSR
426	A97	Sichuan (China)	Semi-winter OSR
427	Conny	Sweden	Spring OSR
428	A148	Sweden	Spring OSR
429	Topas	Sweden	Spring OSR
430	Comet	Sweden	Spring OSR
431	Q-247	the USA	Spring OSR
432	Swu25	Tibet (China)	Semi-winter OSR
433	Cat.No.117	Union of Soviet	Spring OSR
434	B414	Xinjiang (China)	Semi-winter OSR
435	Zheyou18	Zhejiang (China)	Semi-winter OSR
436	Zheshuang72	Zhejiang (China)	Semi-winter OSR
437	Zheshuang8	Zhejiang (China)	Semi-winter OSR
438	Zheyou758	Zhejiang (China)	Semi-winter OSR
439	Zheyou19	Zhejiang (China)	Semi-winter OSR
440	Zheyou21	Zhejiang (China)	Semi-winter OSR
441	Zheshuang6	Zhejiang (China)	Semi-winter OSR
442	Zheshuang3	Zhejiang (China)	Semi-winter OSR
443	L397	Zhejiang (China)	Semi-winter OSR
444	Zheyou17	Zhejiang (China)	Semi-winter OSR
445	Jie65-1	Zhejiang (China)	Semi-winter OSR
446	Zheyou601	Zhejiang (China)	Semi-winter OSR
447	Y61	Zhejiang (China)	Semi-winter OSR
448	Zaofeng1	Zhejiang (China)	Semi-winter OSR
