# Supplementary material for: Genome-wide Association Study Identifies New Loci for Resistance to Sclerotinia Stem Rot in Brassica napus
Source: Front Plant Sci. 2016 Sep 20;7:1418. doi: 10.3389/fpls.2016.01418 (PMC5028409; doi:10.3389/fpls.2016.01418)
Supplement: Supplementary file 2 [file Table_2.XLSX]

## Sheet: Sheet1
Table S2 SSR resistance QTLs identified in the present and previous studies (Zhao et al. 2006; Wu et al. 2013; Wei et al. 2014; Wei et al. 2015).
Study	Mapping population	QTL	Linkage group/Chromesome	Marker name	Probe or primer sequence	Marker type	Physical position of marker	Physical position of QTL	Physical intervals
Zhao et al., 2006	RV298 × P1804 (DH, n = 152)	Sll2	N2	pW119ch	TTCGATTGTCACTCCGCCACCTCTGAAGGCGTAACGCCGGCGGGGCGGCATTAGGGCGACGTCCGAAACTGAGCGCCAAAGGACGAAGGAGGAGACCAACAGTTAGCGCTGAGTACTTTCTTCGAGATCTCGAGGAATTAAATAAAATTCGGAATAAACATAGATATATACACATTTTAATAGCAGAGCAACCCGCTGAATGAATTAGAGTGTCTCATATCCAAATTAAAATATATAAAAATTCAAAAAAAATTATTATTGCGGTGAGCGTGAATCGAACACGCGACCTTCAGATCTTCAGTCTGACGCTCTCCCAACTGAGCTATCCCCGCTTGTTGTTTCTTAAAGATATCAAAGATTAATATAGCAAAAGTAATATTTTTTTAGAAGTATAAAGCA…	RFLP	chrA02:392553-392627	chrA02:32458-3454175	3421717
				pX139dh	TGAGGAGCACTACAACACGGCTCGTGGTGTGCAGAAAGTGCTACAGAACTACAAGAATCTGCAAGATATTATCGCCATTCTGGGAATGGATGAGCTGAGTGAAGATGACAAGCTTACCGTTGCTCGTGCCCGTAAGATCCAGAGGTTCTTGAGTCAGCCATTCCATGTTGCTGAGATCTTCACGGGTGCCCCCGGAAAATACGTCGACCTTAAGGAAAACATCAACAGTTTCCAGGGCTTGCTAGATGGTAAGTACGATGATCTTCCAGAACAGTCGTTTTACATGGTTGGTGGAATCGACGAGGTGGTTGCCAAGGCAGAGAAGATCTCCAAGGAGGCAGCAGCTTAAGGAGATGCTTAGTACTTCTCTTTTCTTTTTTTGTTGACAATAACGAAAAA…	RFLP	-
				FLC2ah	GATCCTTGATCGATATGGGAAACAACATGCTGATGATCTTAAGGCTCTGGTAATACAAATTTTTTGAATTAGTCCTGATGCAGTTTTAAGAGTAATTAGTGCCTAGAGGGCTCCATACATACTGGTCAAAGCCAACACATGTTTAGGACTTCAAAACTGTGGAGATCTAGATTAGAGTTATTGCATTATTGATCCACTCATGAGTCATTAGTTCGTCAAAAGATCCTATGTGAGGCTGTGGATCCGCATGCATTCCCAGTTTCTCAAATCCCTTGTTTTAATTGCCTATTCTATCCCTTCTCCGTGGACAGGATCTTCAGTCAAAAGCTCCGAAGTATGGTTCACACCATGAGCTACTAGAGCTTGTCGAAAGGTTAGTATTGTCTAAGACTTTTTTTT…	RFLP	chrA02:136748-136212
				pX115cH	AATTCCGTTGCTGTCGCAAGCATCTAGAGAGACCAATCTCTTGTCCTTGGAAAGGTACAAATCATATGATACTCTCAACGATCCATCATCACTTAAAATTCCTCAAGAAGATTATGCTGTTGTTGTTGTTTCTGTTTCGTGTCTGTATAATAAAAAATGATGTTTGTAATCCTTTTAAAACCAAATGTTTCATTGATTTTATTTTATTATTATGACAAACACAGAGTTTGACAAGTAATAAGATACCAAGGAAACATTTGGTTTTAATGGAGTTCCGTGGAGATGCCTACAAGAGGATTGCTATGATATCAGCTCATCTTCAACCTTCTTTCACTCCTCAGATGGAGGCCAAGAACTCTGTGATGGGACTAGAAAGCTGCAGAGCGAAAGGAGGGAATC…	RFLP	chrA02:32671-32458
				pW129dE	GTCTCATAAAGACATAAAACTAGGGTCGGAGTCCCAGAGCGAGAGAGCGAAAGAGAGAAAAAAGTGCAGACCAAGATGTTCTTCCACATAGTATTGGAGCGAAACATGCAATTACACCCACGTTTCTTTGGTCGCAACCTCCGTGAGAATCTCGTCTCTAAGCTCATGAAAGATGTCGAGGGCACTTGCAGGTTTCTTCTCCACTGATCTCGTCTCGTAATCTGAAAAACCCTTTTCACCCTCAATCCTCAATCTTGTTTCTTTGGCTCGGCTTCAGATTCAATTGCATATTTTGAAACTCCTAAACCCTAACTCATGTCTCCTTCAATTGGTTTTGGTTTTGGTTTGGGATTACTGATTGAATGCTGAATCGTTTTCAATTGGTCTAAAGATCGTTAC…	RFLP	chrA02:3453983-3454175
		Dw3	N3	pW169aH	GATCCATCCCTACCATCATGGGACATTTACAATCTCCAAGACGTCGTCGCGCCTTCCCAGCTCCGCTTCGCAATCTCTGCTCAGATTCGTAACAACGCTCACGTCACCGACCCTAAGGTAACTTCCCCTAAGTAATCGCACTCTGATTAAAAAGTGGAAGACTTTCTTTGTCTGTGTCCCTGAATCATTGAGCCTTTTTGCTTGTTAATCTGGGTTCTGTTGGGCTTTTGACTTGGTTTAATCGTTATCTTTGTCTGAAAGTTGAGAGCTTTGGGGACTTAAATCTTCTGGTTAGTTGAGTCTAGTCTATGATTGAAGTGCCTTTGTGGGTTGGGTGGTGGGTAGAGAGTTTCTCAGAGCAGAAAGGTGTGAGCTTTGGGGACTTAATGTTGTGGGTAG…	RFLP	chrA03:15547491-15547362	chrA03:15547362-16064878	517516
				pW142cE	GGTCTTGTATTCTGTGGTATATGAGAGTATTGCACGTCACAAGTGCATNGTTTTCGTCCTCCATGATCAGGTGATAGTGCATCTGTCGACGTGATACACATAAAATCTCAGCTCAACAGAGAGATAGAAAGATAAAAGCTTTCCAAAGGAAGATCACATCAGCCTAAAGATAGAAAAATAATCCATTCATTTCATTCCCACCATTCTCTCGTCTAAACTGTTCAGATAAGAAATAAATTTGCATAGAAGCATCCAATAAATAAATTTTCATGAAATTTCAAATATGTATACATACATACCTTCTGCAAGACTCATCAAACACATTATCCAGACCCTCAGGAGCTTCACCGTCAAGTACCCTGGGTTTTCGCTCGCTTCTCTGAACAACACGACAAGACT…	RFLP	chrA03:16064878-16064221
		Sll5	N5	pX133eH	TGTCGGAAGCTAATGCACTAAAGGCCTACCGCCCCAGAAATAGGCATTTCGTTGGACGAGAGGACTGTTCTTCGGTGTTGGAGTGGATCAGAAGTGAAGGATGTAAGAGTGAAGTTTCATGCGTGGAAGGAGCTGCAATATAACCCACTTGCACACTTTCTTTCTATCCGCAGAAGCCAAAAAAAAGATCAATGCTACTTTCAATCGCTACCAAGATGAGCACGGCGAGGAAATCCTCAAGAGTCTCGAGGAAGGAGACGAGGACGACAAATTTCTCGGACTGTTGAGGTCAACCATTCAGTGGCTTGACAAGACCAGAGCTCTACTTTGTGGATGTTCTTCGTTCTGCTATCAACAAAACCGGAACAGACGAAGGAGCTCTCACTAGAATTGTGACTA…	RFLP	-	-
				pW137aH	CTACATCAAGTCACAGGGATAAAAACATCATACTCCACAACATAGCAACCTTAGATACTGAGATCAATGTGTGTAGTTTAATGAACTAAGAAACCAAACATAGAGCACGGTTACAACAAAAAAGGGGGAGACTTTAGAAACTTGGGAGCATTGGTAAGCTAAAACAAAATGTCTTAAAGACGAGAACTTGATGAAACATTAAGTAACCCAACATTCTTAAAATCACATTTTCCTTCACCAGAAATAAATCAAACCCCCCAAAACCCAGGCATTGAGCACGTGAATCAGACCACTATGTTACACCTAATCAAATCAATCAAACCAAAACAAACCCATCAAAAAGCACCAAAATCGAGATGAACAAAGCAGGAAAAAAACGAAAGAGAGAGAGAGAGAGAG…	RFLP	-
				pX105eE	GGAGTGAACCTGAAGCAAAGAGATGGAAAGGAGAAAGCGAAACAAACGGTGGTAATGGTAATGGAAGCAAGACAGTGAGAGAGCCGAGGATTGTTGTGCAGACAACGAGTGATATAGACATTCTTGATGATGGTTACAGATGGAGAAAGTACGGCCAAAAGGTCGTTAAAGGAAACCCTAATCCAAGAAGCTACTACAAGTGCACAACCAACGGTTGTCCAGTGAGAAAACATGTTGAGAGAGCATCACACGATATGAGAGCTGTAATCACAACCTACGAAGGGAAACACAACCACGACGTACCTGCAGCTCGTGGTAGTGGATACACCACAAACAGACTGACACAAGATCCTTCTTCAGCACCAATTAGACCAAATGCTGTTGCTGGTCACTCTAGTT…	RFLP	-
		Sll12	N12	pX115gH	AATTCCGTTGCTGTCGCAAGCATCTAGAGAGACCAATCTCTTGTCCTTGGAAAGGTACAAATCATATGATACTCTCAACGATCCATCATCACTTAAAATTCCTCAAGAAGATTATGCTGTTGTTGTTGTTTCTGTTTCGTGTCTGTATAATAAAAAATGATGTTTGTAATCCTTTTAAAACCAAATGTTTCATTGATTTTATTTTATTATTATGACAAACACAGAGTTTGACAAGTAATAAGATACCAAGGAAACATTTGGTTTTAATGGAGTTCCGTGGAGATGCCTACAAGAGGATTGCTATGATATCAGCTCATCTTCAACCTTCTTTCACTCCTCAGATGGAGGCCAAGAACTCTGTGATGGGACTAGAAAGCTGCAGAGCGAAAGGAGGGAATC…	RFLP	chrC02:307942-308164	chrC02:307942-6707092	6399150
				pX140dH	GAAGAAAACGATGAGCACGGTGACGAACAAGCAGGTGATACTGAGAGACTACGTGTAGTGGGTTCCCAAAGGAATCGGACTTTGATATCACCACCACCACGGTCGAGCTTAAGCTTCCAGAGGGGTCTAACTCGCTTCTTGTGAAGAATCTATACTTGTCCTGCGATCCTTACATGCGGTCTCGCATGGGGAAGCCTGCTGCTTCTGGTATTGCTCAAGCTTACACTCCCGGCAAGCCAGTCTTAGGGTTTGGAGTGTCTAGAGTGGTAGAATCAGGACATCCTGATTACAAAGAAGGTGACTTAATGTGGGGAGTCGTTGGATGGGAAGAGTACAGTGTTGTTACTCCTATTCCTGACATGCATTTCAAGATCCAGAATACTGATGTTCCATTGTCCT…	RFLP	chrC02:3711037-3710868
				pX133bH	TGTCGGAAGCTAATGCACTAAAGGCCTACCGCCCCAGAAATAGGCATTTCGTTGGACGAGAGGACTGTTCTTCGGTGTTGGAGTGGATCAGAAGTGAAGGATGTAAGAGTGAAGTTTCATGCGTGGAAGGAGCTGCAATATAACCCACTTGCACACTTTCTTTCTATCCGCAGAAGCCAAAAAAAAGATCAATGCTACTTTCAATCGCTACCAAGATGAGCACGGCGAGGAAATCCTCAAGAGTCTCGAGGAAGGAGACGAGGACGACAAATTTCTCGGACTGTTGAGGTCAACCATTCAGTGGCTTGACAAGACCAGAGCTCTACTTTGTGGATGTTCTTCGTTCTGCTATCAACAAAACCGGAACAGACGAAGGAGCTCTCACTAGAATTGTGACTA…	RFLP	-
				pW129cE	GTCTCATAAAGACATAAAACTAGGGTCGGAGTCCCAGAGCGAGAGAGCGAAAGAGAGAAAAAAGTGCAGACCAAGATGTTCTTCCACATAGTATTGGAGCGAAACATGCAATTACACCCACGTTTCTTTGGTCGCAACCTCCGTGAGAATCTCGTCTCTAAGCTCATGAAAGATGTCGAGGGCACTTGCAGGTTTCTTCTCCACTGATCTCGTCTCGTAATCTGAAAAACCCTTTTCACCCTCAATCCTCAATCTTGTTTCTTTGGCTCGGCTTCAGATTCAATTGCATATTTTGAAACTCCTAAACCCTAACTCATGTCTCCTTCAATTGGTTTTGGTTTTGGTTTGGGATTACTGATTGAATGCTGAATCGTTTTCAATTGGTCTAAAGATCGTTAC…	RFLP	chrC02:5839425-5839624
				pW214aH	GAGAAGTACATATACTCATCGTAGATGACACAAGCAATATCATCACGGCTGACTTGTTCTTGCAATAGTTGACCAAAACAGTGCTTGAAGCTTGCCTCGCAGATTTGGTTGAGTTTTATCAGAAAACGGAGTGCTCCGAGGTTGTTAAGATCAGAGTCAGTTAAAGTACCTGGGATGGTGAGAAACTGAAAATCAGAGAAGTCTTGGGAAGAGCTAACTCGATTGTACTGTGTCTGAATAACAGTGACGGAGAAGCCTTTGGAGTGAAGAGCCTTCCCGAGTTGCATAATAGGAGTGACGTGCCCTTGTGCAGGTACTGGAACCAACACTATCCTTCTCTTCACTAGCTTTTCATCCATTCTTTCTTCAGTGTGGGAATGAAAAGAAGTTCAAGTAGAC…	RFLP	chrC02:5566799-5566513
				pW251fH	GAGAATAGGTTACAGTTTCAGTGAAAGTAATGAAGTAGTGAACCAGTCATCATGTTTTGGGAAGCTTGAGATACCTCAAGTGTATTGCCATCAGGGGCAATGTCTCTGTCATGGAAACACCACCAATCAACTCCAAGTTTCTTCAAAAACTCAAAGTTGGCTCTCACTGCATTAAACAACAATCAGTAACTCACTCGCTCGCTCACAAAGGAGCAAAACATAAAACATGTCTGTTTAACTTACTTCTTCTCTTAACCATAGCAACGGAGTTGGTACCATCTTCCCAGGGCCAATACTTGGTAGCAGCACCAAAGGGGTCACCTCCAGTCCCACGGAAAGTAAGCCAAAACGCAACACTGAATCTAAACCAATCCTGTTACACGAGAATAAATTCAACAA…	RFLP	chrC02:6706546-6707092
		Dw12	N12	pX140dH	GAAGAAAACGATGAGCACGGTGACGAACAAGCAGGTGATACTGAGAGACTACGTGTAGTGGGTTCCCAAAGGAATCGGACTTTGATATCACCACCACCACGGTCGAGCTTAAGCTTCCAGAGGGGTCTAACTCGCTTCTTGTGAAGAATCTATACTTGTCCTGCGATCCTTACATGCGGTCTCGCATGGGGAAGCCTGCTGCTTCTGGTATTGCTCAAGCTTACACTCCCGGCAAGCCAGTCTTAGGGTTTGGAGTGTCTAGAGTGGTAGAATCAGGACATCCTGATTACAAAGAAGGTGACTTAATGTGGGGAGTCGTTGGATGGGAAGAGTACAGTGTTGTTACTCCTATTCCTGACATGCATTTCAAGATCCAGAATACTGATGTTCCATTGTCCT…	RFLP	chrC02:3711037-3710868	chrC02:3710868-6707092	2996224
				pX133bH	TGTCGGAAGCTAATGCACTAAAGGCCTACCGCCCCAGAAATAGGCATTTCGTTGGACGAGAGGACTGTTCTTCGGTGTTGGAGTGGATCAGAAGTGAAGGATGTAAGAGTGAAGTTTCATGCGTGGAAGGAGCTGCAATATAACCCACTTGCACACTTTCTTTCTATCCGCAGAAGCCAAAAAAAAGATCAATGCTACTTTCAATCGCTACCAAGATGAGCACGGCGAGGAAATCCTCAAGAGTCTCGAGGAAGGAGACGAGGACGACAAATTTCTCGGACTGTTGAGGTCAACCATTCAGTGGCTTGACAAGACCAGAGCTCTACTTTGTGGATGTTCTTCGTTCTGCTATCAACAAAACCGGAACAGACGAAGGAGCTCTCACTAGAATTGTGACTA…	RFLP	-
				pW129cE	GTCTCATAAAGACATAAAACTAGGGTCGGAGTCCCAGAGCGAGAGAGCGAAAGAGAGAAAAAAGTGCAGACCAAGATGTTCTTCCACATAGTATTGGAGCGAAACATGCAATTACACCCACGTTTCTTTGGTCGCAACCTCCGTGAGAATCTCGTCTCTAAGCTCATGAAAGATGTCGAGGGCACTTGCAGGTTTCTTCTCCACTGATCTCGTCTCGTAATCTGAAAAACCCTTTTCACCCTCAATCCTCAATCTTGTTTCTTTGGCTCGGCTTCAGATTCAATTGCATATTTTGAAACTCCTAAACCCTAACTCATGTCTCCTTCAATTGGTTTTGGTTTTGGTTTGGGATTACTGATTGAATGCTGAATCGTTTTCAATTGGTCTAAAGATCGTTAC…	RFLP	chrC02:5839425-5839624
				pW214aH	GAGAAGTACATATACTCATCGTAGATGACACAAGCAATATCATCACGGCTGACTTGTTCTTGCAATAGTTGACCAAAACAGTGCTTGAAGCTTGCCTCGCAGATTTGGTTGAGTTTTATCAGAAAACGGAGTGCTCCGAGGTTGTTAAGATCAGAGTCAGTTAAAGTACCTGGGATGGTGAGAAACTGAAAATCAGAGAAGTCTTGGGAAGAGCTAACTCGATTGTACTGTGTCTGAATAACAGTGACGGAGAAGCCTTTGGAGTGAAGAGCCTTCCCGAGTTGCATAATAGGAGTGACGTGCCCTTGTGCAGGTACTGGAACCAACACTATCCTTCTCTTCACTAGCTTTTCATCCATTCTTTCTTCAGTGTGGGAATGAAAAGAAGTTCAAGTAGAC…	RFLP	chrC02:5566799-5566513
				pW251fH	GAGAATAGGTTACAGTTTCAGTGAAAGTAATGAAGTAGTGAACCAGTCATCATGTTTTGGGAAGCTTGAGATACCTCAAGTGTATTGCCATCAGGGGCAATGTCTCTGTCATGGAAACACCACCAATCAACTCCAAGTTTCTTCAAAAACTCAAAGTTGGCTCTCACTGCATTAAACAACAATCAGTAACTCACTCGCTCGCTCACAAAGGAGCAAAACATAAAACATGTCTGTTTAACTTACTTCTTCTCTTAACCATAGCAACGGAGTTGGTACCATCTTCCCAGGGCCAATACTTGGTAGCAGCACCAAAGGGGTCACCTCCAGTCCCACGGAAAGTAAGCCAAAACGCAACACTGAATCTAAACCAATCCTGTTACACGAGAATAAATTCAACAA…	RFLP	chrC02:6706546-6707092
		Sll14a	N14	pW182aH	GCATCTTTCCTCTCGCAAACTGTTAAATCAAAGACACCAATTTATAAGATATTCGACTTGAAGCATGACGATCTAATATTTATAATTGATTCTTAAGCGCTAGAACAAGGGCTTGCCTCGTTGACAGAGTTGATTCTTTTGGTCGCATTGTCCAGTTTTGTTTCGATGCCTCCTTCAAAATGCGCAATGAGCTTTTGGTGCGATGTTCCTGTCAACAAGAGATATAGCCTCAAGTTAGTTTAGGCAAAGACTTTTTCTCAAAAGCTCTCTTGCCAGAAAGAATCTAGTCTACACAAGTGCTCTATCGTAAATGATTATGTTTCACAGCAGTTCTTCAACGTTATGATTCTTTATAGTGAAAAGCAAGAAAGGATTACAGAAGTGAACATACTTTGTTTC…	RFLP	chrC04:397846-396764	chrC04:396764-9418160	9021396
				pX105gE	GGAGTGAACCTGAAGCAAAGAGATGGAAAGGAGAAAGCGAAACAAACGGTGGTAATGGTAATGGAAGCAAGACAGTGAGAGAGCCGAGGATTGTTGTGCAGACAACGAGTGATATAGACATTCTTGATGATGGTTACAGATGGAGAAAGTACGGCCAAAAGGTCGTTAAAGGAAACCCTAATCCAAGAAGCTACTACAAGTGCACAACCAACGGTTGTCCAGTGAGAAAACATGTTGAGAGAGCATCACACGATATGAGAGCTGTAATCACAACCTACGAAGGGAAACACAACCACGACGTACCTGCAGCTCGTGGTAGTGGATACACCACAAACAGACTGACACAAGATCCTTCTTCAGCACCAATTAGACCAAATGCTGTTGCTGGTCACTCTAGTT…	RFLP	chrC04:4910747-4910121
				pW137bH	CTACATCAAGTCACAGGGATAAAAACATCATACTCCACAACATAGCAACCTTAGATACTGAGATCAATGTGTGTAGTTTAATGAACTAAGAAACCAAACATAGAGCACGGTTACAACAAAAAAGGGGGAGACTTTAGAAACTTGGGAGCATTGGTAAGCTAAAACAAAATGTCTTAAAGACGAGAACTTGATGAAACATTAAGTAACCCAACATTCTTAAAATCACATTTTCCTTCACCAGAAATAAATCAAACCCCCCAAAACCCAGGCATTGAGCACGTGAATCAGACCACTATGTTACACCTAATCAAATCAATCAAACCAAAACAAACCCATCAAAAAGCACCAAAATCGAGATGAACAAAGCAGGAAAAAAACGAAAGAGAGAGAGAGAGAGAG…	RFLP	-
				pX116bH	ACAGCAACGGGGAATTTTTTTACTAACCAGAAAATAAATACTAAAATCACCAGGTGTACCAATTATACTTAAACTTAAGAAAACCAGAACTGGATAACTAAAAAAGACAACATTACTGAGTGAAGTATAAAAACTGAGGAAACGGAAATGGAATTGGGAAATTTTTTTTCCAGCTTCATTGTCTCCATCGTTGATCAAACTATAAAAATTCCAAAATCATGAAAATGTCAAAAAAAAAATTAACTTCTTGATAGAAAATAGCAATCCTCATACTCAAAACGGACATAAAATGTGAAAACACGAGCTTAATGTTTTAAGTCTGGCAAAAATGTAAAAAGCTACAAGAGACATCAGGAGAAAGGCTTATGACGCTCTACTCTTCGTCGTCCTCATCATCAT…	RFLP	chrC04:7804937-7805066
				pX111aH	GTTGCTCGTCGAAGACTATTGATTATTTTGGTTTAGCTCATCCAGAGTTTTTAAATGCGCGGAAAAATAAAACAAAATGTTGTTGAATGAATCAATCAAGTTAAAACACTAGATATCACAACAAGAAAGAAAGTAGGATCATGAAACAAAGATTCGAATGAGCATAAGTCCCTTTGCTTTTGAAGCAAACAAACCCATTAAACAACTTATTGATTTTAACATTTAACAAAGAATTTAGACTCAAAAATAGTCCTGAGCTGCTCTTCTTGAAAGAAGATAAATATTATTTTCTACTTCCAAATCTTTACAGACTTGTCATGACTTGCAGACGCCATCATTCCTGTAGAAGATGACTGAGCTAAGGCAGAGATCACACACTCGTGAGCCGCTATTGTCATA…	RFLP	chrC04:9417957-9418160
		Sll14b	N14	pX134dH	TTTTTTTTAGCAAACGAAAACATTTGTAGCATTGAAAGAAAACCGAGAGTCTTACAATTAATAATCGTCAAACTCAGCATTTAACCATTCTTAGAACACACACCAAACAAGACTCACAGGATGGATAAAAATCAGGCATCTTCAGTGGGAAACTGCATCTCCACATCCGCGACAGTCTTCTTTGCATCTTCAACTTCTGGACCTGTTGTCTCTTCCAATCCCGCCAAAGTGGACTTGAGGTCAGCTAAAGCAGACTCGAGACGTTTGTGGCAATCAGGAATCATCATCCTTGACTCCCCCAACACATTCTCCTGCTGTTTGAGGTCGTAAGGGTCAGCACCTTTGTCCTTCATGTCAGCAGTCTTGGCAGCTTCCCTCTCGACTTCTTTCTCATAGGAG…	RFLP	chrC04:11691778-11691994	chrC04:11691778-28720453	17028675
				pW123eH	AAGAGAAGAAACCATGTTTCTTAAATCAAGAAAACCCATCTTAGAAAGGTAATGCTTTGGAGATTATTCAGAAGACAAAAGAAGACTGAGAGGGTTACGTACACAGTTTCAGGGAACTTATACGTTGATGCAATTTTTTGTTACTTGTAATAATAAAAAGTAAAAAATGGTTGTCTATTGAAATAAAATAAAAAATGTAAACACATCTTTTCGTTTCCTTTATCTTGTTTACTTTGTTATACTATTTGAGTGTTTTTCATTTCTCTTGTTTGCAAACAAACATTTAACACTTAAACGTAGTCTATAGCTTATATTAAAGGGCTACGGATATGCATATACATAAGGGATTTGCATCCTATATACAACAACAAAAACATAAATACACTTACTAACTAAAAA…	RFLP	-
				pW210cH	GATGCATGTTTCTTCTTATTAGAAACCAAAGTTAACTCGCATGTTATATGGGCCTGAAAGCCCAATTTATGTCAGGCCCAATATTCTCAAATGGGACGGTCTCGTCTCTCGTCTCTTCTTCTTCTCTCTCTCTCAGAAGACAAATGATACTTCAAATTCAATTTGGGGGAAGAAACTCGAATTTGTAAACCCTAGAAGACTCCTCGAAACTCAATTCAATCAATTTCGCCATGGCTGATAAGAAGAGAAAGCTCGAACCTCAATCCAACGACGCCTCAGAGCCGCCGCAGAAGCAGCAGCAGCTCGAAAACGGCGACGAAGACATCATCACCACAGAGATCCACGAAAACGAGAATCAACGCCCCGATGAGGACGACGACGGAGAGCCAATCGAAGATC…	RFLP	chrC04_random:4361784-4362404
				pW182dH	GCATCTTTCCTCTCGCAAACTGTTAAATCAAAGACACCAATTTATAAGATATTCGACTTGAAGCATGACGATCTAATATTTATAATTGATTCTTAAGCGCTAGAACAAGGGCTTGCCTCGTTGACAGAGTTGATTCTTTTGGTCGCATTGTCCAGTTTTGTTTCGATGCCTCCTTCAAAATGCGCAATGAGCTTTTGGTGCGATGTTCCTGTCAACAAGAGATATAGCCTCAAGTTAGTTTAGGCAAAGACTTTTTCTCAAAAGCTCTCTTGCCAGAAAGAATCTAGTCTACACAAGTGCTCTATCGTAAATGATTATGTTTCACAGCAGTTCTTCAACGTTATGATTCTTTATAGTGAAAAGCAAGAAAGGATTACAGAAGTGAACATACTTTGTTTC…	RFLP	chrC04:28719964-28720453
		Sll16	N16	pW202aH	GCTGCTAAACCAACAGCACCAAGACCAAAAACGGCAACACTCTGACCTCGTTTTGGTTTAGCCACGTTCAAAGTTGCTCCTAGCCCAGTGGATAAACCGCAACTAACGATGCAGACTTTGTCAAGAGGAGCTTCCGGGTTGATCTTAGCCACCTGACCGGAGTGTACCACAGTGAACTCACTGAACGTAGAGGTTCCGAGGAAGTGGTGAATGGGTTTGCCATTGGTGGAGAATCTTGATTCACCGTCGTGAATCATGCCGCCTCGGTCGGTGTTGATCCTGAGGAGATCACACATGTTGGATTCCTCAGAGTGGCAGTGACGGCAATTGCCACATTCCCCGGTGAAGATGGTCAAAACGTGATCTCCTGATTGAAGATCAGTCACTCCTTCTCCAACA…	RFLP	chrC06:23181372-23182100	chrC06:23181372-35465622	12284250
				FTaH	ACAAAAACAAGTAAAACAGAAACAATCAACACAGAGAAACCACCTGTTTGTTCAAGATCAAAGATGTCTATAAATATAAGAGACCCTCTTATAGTAAGCAGAGTTGTTGGAGACGTTCTTGATCCGTTTAATAGATCAATCACTCTAAAGGTTACTTATGGCCAAAGAGAGGTGACTAATGGCTTGGATCTAAGGCCTTCTCAGGTTCAAAACAAGCCAAGAGTTGAGATTGGTGGAGAAGACCTCAGGAACTTCTATACTTTGGTTCTTTCACTTGAACTCCCTTTTGTCTCTTTTCTTCTTTAGTTTCTTCAGTGCTTCTTACACCTTCTTTTTTAAAATAGAAATTATTTTCCTTTTTTGGGGTATACTGAAAATATTTCTTGGGCATGCAGAGAC…	RFLP	chrC06:28554990-28555210
				pW150cH	GATCGCTGCATTCCCAGATCGGGTCGATCAAGTCCGAGGGGGAGCAAAGGATGAGCGGTTTGGCGGATAAAGTCGCGAAGATGGAGGCCGAGCTGAGGAAGTCCGAGGCTTTGAAGATGGAGATGCAGGAGGCGCGTGGAGAGGCGCGTGGGTTGGTGGTGGCGAGGGAGGAGCTTATGTCTAAAGTGCATCAGTTGACTCAGGAGCTTCAGAAGTCTCGTGGAGAGGTGCAGCAAGTTCCGGCTCTCATGTCTGAGCTTGATGGTTTAAGACAGGAGTATCAGCAGTGCAGGTTCGTGTTATTACAAGCTTGTGTGACTCTTAAGTTTGACACTCTTATGGAGGTTAGCTAAGGATGGTGTTTGTTATGTGAATCTTCAGGGCAACGTATGACTATGA…	RFLP	chrC06:29486515-29487362
				pW134cH	GTACTCTATACGGGAATGTCTTGGAATGAAGCTTCTACGCAAGCGTGATATACCAGAAGAGAAGTATACAAATGCTTTTCTTGGTTATGGTCCCGAAGATTCACACTTTGTCATTGAGCTCACTTATAGTAAGTGTGTCAAGCTCCAAAGTGATGTACTTTGTTTAGCTTTATGGTTGGCTTATATGTTAAGTGTTGTTTTATTTCCAGATTATGGAGTTGACAAGTATGACATTGGAGCAGGTTTTGGTCACTTTGGTATTGCTGTCGACGATGTGAGCCTTCTTGTTTTAATGTGTTTTGCCTTCTTGTTTTGTGTGTCTTTTTCTAAGAATTGAACTTTCTTTTTTTTTTCTTTCCAAAAAGGTGGCGAAAACTGTGGAACTTATAAAAGCGAAAG…	RFLP	chrC06:29577625-29576987
				pW242cH	TATACCTCTCGGTCTGAACGGTTCTTTTAGCGAGCATGAGGGTAGGGAAGACAGGGGACCATAGCAGCGCACAAGTGCTTAATAGAAATATAGAATGCCCACGAACAATATGATGCGTCCAGCTATATATGGGGTAAGAACCAGAGTTAATGATGCCAAAAGTTGCGATCTGCAGCTTCTTCCACACGTGTCCACTTCTGACCCTTTCTGTTTATTACTCAGCTATTTTTATACTGGGCCATGTTGCGTTAGAGTTGCGCTCCGTTTCGTATGTCAACCTTCTCTTCTGGGATTTAAAGAATAATGTCAAGCCTTTTTTTTATTCAACCAGTTTTGGTACAACCTTATCCTATTTTCACTAGTTCAGTGTCAACCTTTGTTGATCATAATATAAGTTGC…	RFLP	chrC06:32566532-32566571
				pX156bE	GCTGTCGTCGACTATGATGGAATCAGCTTTCGTTGCGCTCATATGGTAACTATACCTCATGGAGTACTGACAGCGCATAGAAGCACCAATTTGACGAGTTAATGTAATAGTCAAGTCAGGCCCTGGCTCTATGGGGCGTGTTTGTGAGTGGAGATGGATTCAGAGCGATAGTTTCCCTTTGATATCGCCAACGCCACCATTTGCAAAGAGCTGAATCGCCTTGAAGATTGTCCAAGTTCAAGAAGAAGAAGTCTTTGTTTCTTGAACGAGCTAGGTTGGCCTGTTTCAGAAGAAAATGTAGATCCGAATCCGACTTTCTCCCTCCCCTCGGCTTCAAGTTTCCTGCTCGTGTGCTCTGTCGAAAGAGACTACTCTTCTCTCGTGGAAAACCATCCCTGG…	RFLP	chrC06:35465390-35465622
		Dw16	N16	FTaH	ACAAAAACAAGTAAAACAGAAACAATCAACACAGAGAAACCACCTGTTTGTTCAAGATCAAAGATGTCTATAAATATAAGAGACCCTCTTATAGTAAGCAGAGTTGTTGGAGACGTTCTTGATCCGTTTAATAGATCAATCACTCTAAAGGTTACTTATGGCCAAAGAGAGGTGACTAATGGCTTGGATCTAAGGCCTTCTCAGGTTCAAAACAAGCCAAGAGTTGAGATTGGTGGAGAAGACCTCAGGAACTTCTATACTTTGGTTCTTTCACTTGAACTCCCTTTTGTCTCTTTTCTTCTTTAGTTTCTTCAGTGCTTCTTACACCTTCTTTTTTAAAATAGAAATTATTTTCCTTTTTTGGGGTATACTGAAAATATTTCTTGGGCATGCAGAGAC…	RFLP	chrC06:28554990-28555210	chrC06:28554990-35465622	6910632
				pW150cH	GATCGCTGCATTCCCAGATCGGGTCGATCAAGTCCGAGGGGGAGCAAAGGATGAGCGGTTTGGCGGATAAAGTCGCGAAGATGGAGGCCGAGCTGAGGAAGTCCGAGGCTTTGAAGATGGAGATGCAGGAGGCGCGTGGAGAGGCGCGTGGGTTGGTGGTGGCGAGGGAGGAGCTTATGTCTAAAGTGCATCAGTTGACTCAGGAGCTTCAGAAGTCTCGTGGAGAGGTGCAGCAAGTTCCGGCTCTCATGTCTGAGCTTGATGGTTTAAGACAGGAGTATCAGCAGTGCAGGTTCGTGTTATTACAAGCTTGTGTGACTCTTAAGTTTGACACTCTTATGGAGGTTAGCTAAGGATGGTGTTTGTTATGTGAATCTTCAGGGCAACGTATGACTATGA…	RFLP	chrC06:29486515-29487362
				pW134cH	GTACTCTATACGGGAATGTCTTGGAATGAAGCTTCTACGCAAGCGTGATATACCAGAAGAGAAGTATACAAATGCTTTTCTTGGTTATGGTCCCGAAGATTCACACTTTGTCATTGAGCTCACTTATAGTAAGTGTGTCAAGCTCCAAAGTGATGTACTTTGTTTAGCTTTATGGTTGGCTTATATGTTAAGTGTTGTTTTATTTCCAGATTATGGAGTTGACAAGTATGACATTGGAGCAGGTTTTGGTCACTTTGGTATTGCTGTCGACGATGTGAGCCTTCTTGTTTTAATGTGTTTTGCCTTCTTGTTTTGTGTGTCTTTTTCTAAGAATTGAACTTTCTTTTTTTTTTCTTTCCAAAAAGGTGGCGAAAACTGTGGAACTTATAAAAGCGAAAG…	RFLP	chrC06:29577625-29576987
				pW242cH	TATACCTCTCGGTCTGAACGGTTCTTTTAGCGAGCATGAGGGTAGGGAAGACAGGGGACCATAGCAGCGCACAAGTGCTTAATAGAAATATAGAATGCCCACGAACAATATGATGCGTCCAGCTATATATGGGGTAAGAACCAGAGTTAATGATGCCAAAAGTTGCGATCTGCAGCTTCTTCCACACGTGTCCACTTCTGACCCTTTCTGTTTATTACTCAGCTATTTTTATACTGGGCCATGTTGCGTTAGAGTTGCGCTCCGTTTCGTATGTCAACCTTCTCTTCTGGGATTTAAAGAATAATGTCAAGCCTTTTTTTTATTCAACCAGTTTTGGTACAACCTTATCCTATTTTCACTAGTTCAGTGTCAACCTTTGTTGATCATAATATAAGTTGC…	RFLP	chrC06:32566532-32566571
				pX156bE	GCTGTCGTCGACTATGATGGAATCAGCTTTCGTTGCGCTCATATGGTAACTATACCTCATGGAGTACTGACAGCGCATAGAAGCACCAATTTGACGAGTTAATGTAATAGTCAAGTCAGGCCCTGGCTCTATGGGGCGTGTTTGTGAGTGGAGATGGATTCAGAGCGATAGTTTCCCTTTGATATCGCCAACGCCACCATTTGCAAAGAGCTGAATCGCCTTGAAGATTGTCCAAGTTCAAGAAGAAGAAGTCTTTGTTTCTTGAACGAGCTAGGTTGGCCTGTTTCAGAAGAAAATGTAGATCCGAATCCGACTTTCTCCCTCCCCTCGGCTTCAAGTTTCCTGCTCGTGTGCTCTGTCGAAAGAGACTACTCTTCTCTCGTGGAAAACCATCCCTGG…	RFLP	chrC06:35465390-35465622
		Sll19	N19	pX131cE	TGTCGACATTGTTCACTTCTTGTTGCTAGAGATTCATAACATCTTTGGTGGTGCTGATGATCAACCAGCGAAGAAAGGAGCAACGGATCATGATAGAAGATTGGGACCTGCTGGTCTTGCTTTACATTATGCAAATATAATTATGCAGATTGATACACTTGTCGCTCGTGCAAGCTCTATAACTTCAAATGCAAGGGATTCTCTATACCAAAGCTTGCCACCTGATATAAAACTGGCTCTCCGTTCCAAGATTAAGTCCTTCAACGTCGATAAAGAGCTTTCAGTGACACAAATTAAGGACGAGATGGAGAGGACACTGCATTGGCTTGTCCCTATTGCAGCCAACACAACCAAAGCTCATCATGGTTTCGGTTGGGTTGGAGAGTGGGCAAATACAGG…	RFLP	chrC09:46745693-46745148	chrC09:46581970-46745693	163723
				pX139eH	TGAGGAGCACTACAACACGGCTCGTGGTGTGCAGAAAGTGCTACAGAACTACAAGAATCTGCAAGATATTATCGCCATTCTGGGAATGGATGAGCTGAGTGAAGATGACAAGCTTACCGTTGCTCGTGCCCGTAAGATCCAGAGGTTCTTGAGTCAGCCATTCCATGTTGCTGAGATCTTCACGGGTGCCCCCGGAAAATACGTCGACCTTAAGGAAAACATCAACAGTTTCCAGGGCTTGCTAGATGGTAAGTACGATGATCTTCCAGAACAGTCGTTTTACATGGTTGGTGGAATCGACGAGGTGGTTGCCAAGGCAGAGAAGATCTCCAAGGAGGCAGCAGCTTAAGGAGATGCTTAGTACTTCTCTTTTCTTTTTTTGTTGACAATAACGAAAAA…	RFLP	chrC09:46739729-46739494
				pX115bE	AATTCCGTTGCTGTCGCAAGCATCTAGAGAGACCAATCTCTTGTCCTTGGAAAGGTACAAATCATATGATACTCTCAACGATCCATCATCACTTAAAATTCCTCAAGAAGATTATGCTGTTGTTGTTGTTTCTGTTTCGTGTCTGTATAATAAAAAATGATGTTTGTAATCCTTTTAAAACCAAATGTTTCATTGATTTTATTTTATTATTATGACAAACACAGAGTTTGACAAGTAATAAGATACCAAGGAAACATTTGGTTTTAATGGAGTTCCGTGGAGATGCCTACAAGAGGATTGCTATGATATCAGCTCATCTTCAACCTTCTTTCACTCCTCAGATGGAGGCCAAGAACTCTGTGATGGGACTAGAAAGCTGCAGAGCGAAAGGAGGGAATC…	RFLP	chrC09:46581970-46582285
				pW229aH	-	RFLP	-
		Dw19	N19	pW229aH	-	RFLP	-	chrC09:43326113-43593795	267682
				pW155bH	GGAAATTCTGGAAGTGATAGAGGAACACAATCCGCAATTGGTTCAGTTTATTCTAGACAACAAAGCAGACTTCTTACGCTTAGTACTGGACCAGCCTCAGGAACACCAAGACGACGACGTCTTACACTTTCAAAGCAACGAACCAAACAACGGAGGAGAAAGGTACTGAACTTAATTATCATAATGTTAGTAGTAAAATGATATAGAAATTAACTGAGATTTTCTTGTGGATTCTTTGTTGTTGTGTGATTCAGTGGAAACCAAGTGGGAAAGTCTGAAGAAACCGAAGTTGAGCAGCCTCAAGCAGACCAAACCAACAAACCAAACAACGGAGATGGGTACAAAAATTTACCATAAGTAGTGTTAGTAGTAAAATAATGCAGAAATTAACTGCGCTTT…	RFLP	chrC09:43593261-43593795
				pW198aE	GTACTGTCTGATTAGTTTCTAGAAAGTAGCATTCATGATTTAAATCATCTGCTCGGAACAATATGCACCTTTTTGTATGAAGTACTACTAGTGCTTACAATTTTACTAATTGCAGGTTGGAACATGTTATATTTCCTTTGGGGTGTATTCCGAGGAAGAAAAGAGATTTGTACAAACCCACAGAAGAATCCATCTTTGCCTGCTTCGAATGTTTTGCCGCGTGACCAAAACACCAAAGACTTTTGCCAAACGAGTTCTCCTTCCAAGCGTTTGGAGAAAGCGTCTCCTCTGCGTGAGAGCCCACGCAACATAAATGAAACTCAAAATAGGATAGATGTATCTAGCCATGAGAATCCAAGTGACAAAGCATCCTCTATTGAGCGGTCATCGAACACAAAG…	RFLP	chrC09:43326113-43326770
Wu et al., 2013	Huashuang 5 × J7005 (DH, n=190)	LRA3	A3	BoGMS1295	F:CTCCTTCTTCATTCTTCGG R:AATCTCCCTATTGCTTGTTC	SSR	-	-
				BoGMS680	F:CTCTGCGTAAGAACATCACA R:CGCTAAACGACCTCTACCA	SSR	-
		LRA9-1	A9	BN9A	F:GAGCCATCCCTAGCAAACAAG R:CGTGGAAGCAAGTGAGATGAT	SSR	chrA09:22050676-22051514	chrA09:22050676-23688607	1637931
				BEN59	F:GATTCGCTTCCCTTCCTTCT R:TTGAGCTTCTCTAGCTCCGC	SSR	chrA09:22269905-22270081
				BnGMS131	F:GAAGAAGAACATGGCTTGAG R:GCTTCAATTCAATCTTCACC	SSR	chrA09:22570115-22570242
				BGR23	F:GTCGGATCAGCTCTGTGTAT R:CTCTTCTTCTCTCTCATCGC	SSR	chrA09:22586748-22586868
				BGO179A	F:TTCTTCGCCTTACCTCCTGA R:AACACAAGTGAGACATTGGCA	SSR	chrA09:23688607
		LRA9-2	A9	BN9A	F:GAGCCATCCCTAGCAAACAAG R:CGTGGAAGCAAGTGAGATGAT	SSR	chrA09:22050676-22051514	chrA09:22050676-22586868	536192
				BEN59	F:GATTCGCTTCCCTTCCTTCT R:TTGAGCTTCTCTAGCTCCGC	SSR	chrA09:22269905-22270081
				BnGMS131	F:GAAGAAGAACATGGCTTGAG R:GCTTCAATTCAATCTTCACC	SSR	chrA09:22570115-22570242
				BGR23	F:GTCGGATCAGCTCTGTGTAT R:CTCTTCTTCTCTCTCATCGC	SSR	chrA09:22586748-22586868
		LRC5	C5	BrGMS387	F:GCGTAATCTCAAGCGAAACAAT R:GAAGCCGACAATTCCCCT	SSR	-	chrC04:3065391-7930616	4865225
				BEN285	F:ATCCGGGTTTGCACATAGAG R:CCAGAGGATGTTCAGTGGGT	SSR	chrC04:3065391-3065557
				BrGMS351	F:TGCATCCAGACAGTTACCAAAT R:TTAACGCTCATTTCACTTCCTC	SSR	chrC04:4698264-4698479
				BRAS063	F:GACGCTCATTTCACTTC R:TCCTAACTAACATCATTTTGC	SSR	chrC04:4698245-4698478
				BEN211	F:ACACGCTCACTGGAGAATCC R:TTTCGTCGGTGTAGTTGTCG	SSR	chrC04:7930477-7930616
				Na12-E01	F:ATTCCATGACTCCATTGTC R:AAATCCCTTGTCTCTGTCG	SSR	-
		SRA1	A1	BGR6	F:GAAGAAGCTTTACTCGGTGA R:TTATGTTAGGGCTTGTCCTG	SSR	chrA01:12444829-12444959	chrA01:12444829-19857639	7412810
				BGR84	F:CCTCCTTACCCTAACCCTAA R:CCATAACCAGGTGAGGAAG	SSR	-
				BnGMS87	F:TTCTTCACTGATCCCACTTT R:TGTCTGTAGCATTGATTGGA	SSR	chrA01:19857428-19857639
		SRA2-1	A2	BGR52	F:CAGAATCGGAGTAACCAACT R:AAAATCACCGATCCTCTTCT	SSR	chrA02:16670964-16671107	chrA02:16670964-20474897	3803933
				BGO153	F:CGACGAAAGGAAGAAACCCT R:AGAAGGAAAGTAGCCGCCTC	SSR	chrA02:20474660-20474897
				BEN189	F:TTAAACCCGGTCCTGTTCTG R:CATGAGCTCAGGAGGAGGAG	SSR	-
		SRA2-2	A2	BEN189	F:TTAAACCCGGTCCTGTTCTG R:CATGAGCTCAGGAGGAGGAG	SSR	-	chrA02:21084362-24719312	3634950
				CB10022	F:AACAACCAAACATAGTCCC R:GTTGACTTTGACCTTGACTT	SSR	chrA02:21084362
				BrGMS363	F:AAGAAGTCTCACAAACGAAGCC R:AAGATCAAAACCTCATTGCCC		chrA02:24719178-24719312
		SRA3	A3	BoGMS1295	F:CTCCTTCTTCATTCTTCGG R:AATCTCCCTATTGCTTGTTC	SSR	-	-
				BoGMS680	F:CTCTGCGTAAGAACATCACA R:CGCTAAACGACCTCTACCA	SSR	-
		SRA6	A6	BnEMS60	F:TATCACTCTCAAACCTCCCA R:ACACCACCGTCCAGAAGA	SSR	chrA06:20965425-20965595	chrA06:20965425-23324273	2358848
				CN61A	F:TTCTTGGTGTGTCCTGCAAA R:GAGCTATGGCAATCCTCCTG	SSR	chrA06:22081776-22081959
				BEN278	F:AGCTGTGAGGGAGTCAAGGA R:TTTCGCGGTATCTACGGAAC	SSR	chrA06:23324273
		SRA8	A8	BEN43	F:GTGGTGATGGTACATCTGCG R:CCTTTGGTGGTAGTGGTGGT	SSR	chrA08:8337915-8338138	chrA08:7467851-8338138	870287
				CN28B	F:TGTCCTGTTTTCTGTGCTGG R:GCCAACGCTAGTTTTGCTTC	SSR	chrA08:7467851
				BGR93	F:CAAGTCAAGTCCCAATCAAC R:TTGCTGAGAGAGTGATGGA	SSR	-
		SRA9-1	A9	BGR23	F:GTCGGATCAGCTCTGTGTAT R:CTCTTCTTCTCTCTCATCGC	SSR	chrA09:22586748-22586868	chrA09:22586748-26573318	3986570
				BGO179A	F:TTCTTCGCCTTACCTCCTGA R:AACACAAGTGAGACATTGGCA	SSR	chrA09:23688607
				BoGMS788	F:CGCATTACTATCTCCATTGTC R:GGCTGTCACTCTCTTCGG	SSR	chrA09:23680969-23681185
				FITO018	F:tgccaagctttgagtagcaa R:tgccttcttccatgctttct	SSR	chrA09:26572893-26573318
		SRA9-2	A9	BnGMS131	F:GAAGAAGAACATGGCTTGAG R:GCTTCAATTCAATCTTCACC	SSR	chrA09:22570115-22570242	chrA09:22570115-23688607	1118492
				BGR23	F:GTCGGATCAGCTCTGTGTAT R:CTCTTCTTCTCTCTCATCGC	SSR	chrA09:22586748-22586868
				BGO179A	F:TTCTTCGCCTTACCTCCTGA R:AACACAAGTGAGACATTGGCA	SSR	chrA09:23688607
				BoGMS788	F:CGCATTACTATCTCCATTGTC R:GGCTGTCACTCTCTTCGG	SSR	chrA09:23680969-23681185
		SRC6-1	C6	BrGMS231C	F:TCATAGCGACAAAAGTGACAGG R:AGAAGCCTGAACTAAATCACCAAC	SSR	-	chrC06:30278840-34585422	4306582
				BnEMS82B	F:AGAAGGAAGGTTTGCTCACT R:CAACACAGAGATTGGTTCATC	SSR	chrC06:34585232-34585422
				BnEMS1124	F:ATGTTTCCTTTGCTCGTTAG R:GAAGCCCAACATTATTCAAA	SSR	chrC06_random:3312305-3312647
				BEN16	F:CTGGTCCAATGAGCAAACCT R:GGAGGTGGTCCTTTCTTTCC	SSR	chrC06:32030993-32031115
				BEN327	F:GCAAGATTCTTCCCGTTCAA R:GCGATCTGATTAGCCCTTTG	SSR	chrC06:30350760-30351019
				BEN341A	F:TGGAAACATTAGCTTGGAACC R:GCAACTCGTCTTGTTTCATT	SSR	chrC06:30278840-30278971
				BGO056	F:AGGTTCGTTGGTCGGTAGTG R:TTGTGGAACGAGAACTGCTG	SSR	chrC06:31256776-31256898
		SRC6-2	C6	BrGMS231C	F:TCATAGCGACAAAAGTGACAGG R:AGAAGCCTGAACTAAATCACCAAC	SSR	-	chrC06:30278840-34585422	4306582
				BnEMS82B	F:AGAAGGAAGGTTTGCTCACT R:CAACACAGAGATTGGTTCATC	SSR	chrC06:34585232-34585422
				BnEMS1124	F:ATGTTTCCTTTGCTCGTTAG R:GAAGCCCAACATTATTCAAA	SSR	chrC06_random:3312305-3312647
				BEN16	F:CTGGTCCAATGAGCAAACCT R:GGAGGTGGTCCTTTCTTTCC	SSR	chrC06:32030993-32031115
				BEN327	F:GCAAGATTCTTCCCGTTCAA R:GCGATCTGATTAGCCCTTTG	SSR	chrC06:30350760-30351019
				BEN341A	F:TGGAAACATTAGCTTGGAACC R:GCAACTCGTCTTGTTTCATT	SSR	chrC06:30278840-30278971
		SRC6-3	C6	BEN335	F:ATGACTCGTGATCTCCTCGG R:AAATCGAGACGTTTCTCCCA	SSR	chrC06:36613769-36614661	chrC06:34585232-36614661	2029429
				BrGMS231C	F:TCATAGCGACAAAAGTGACAGG R:AGAAGCCTGAACTAAATCACCAAC	SSR	-
				BnEMS82B	F:AGAAGGAAGGTTTGCTCACT R:CAACACAGAGATTGGTTCATC	SSR	chrC06:34585232-34585422
		SRC7	C7	CN61B	F:TTCTTGGTGTGTCCTGCAAA R:GAGCTATGGCAATCCTCCTG	SSR	chrC07:29634609-29634778	chrC07:29634609-31761057	2126448
				Ol10-D03C	F:GCCAAAGACCTCAAAGATGG R:AAGCCACGTGAAGAAAGTCC	SSR	-
				BGO169	F:CTAATCCACCACCGTCACCT R:TTGTGTTTAGAGGCGCAATG		chrC07:31760814-31761057
		SRC8a-1	C8	BoGMS586	F:GCTGTATCATCTTCTTGCTCT R:TGTTTCTTTGTAGTTTGGTGG	SSR	chrC08:32040704-32040944	chrC08:31404544-32040944	636400
				BrGMS5	F:ATTTCGGATCATAGCTGTTCCA R:TCAGAGAAACACAACACCAAGC	SSR	chrC08:31404544
				BEN69	F:AACCCTGAAGAATCCCGTCT R:GGTTGGCTACCAGTTTCAGG	SSR	-
		SRC8a-2	C8	BoGMS1382	F:CTTCCTGCGTCACTTTACC R:AGGCTGTCTCCTCACCCA	SSR	chrC08:33506381-33506513	chrC08:31404544-33506513	2101969
				BoGMS586	F:GCTGTATCATCTTCTTGCTCT R:TGTTTCTTTGTAGTTTGGTGG	SSR	chrC08:32040704-32040944
				BrGMS5	F:ATTTCGGATCATAGCTGTTCCA R:TCAGAGAAACACAACACCAAGC	SSR	chrC08:31404544
				BEN69	F:AACCCTGAAGAATCCCGTCT R:GGTTGGCTACCAGTTTCAGG	SSR	chrCnn_random:52660805-52661034
		SRC8b	C8	BEN136B	F:TGCGAGGATCCCAAGTTTAC R:CAAACTGTTTCCTTGTGGCA	SSR	chrC08:38190613-38190770	chrC08:38190613-38467944	277331
				BEN136A	F:TGCGAGGATCCCAAGTTTAC R:CAAACTGTTTCCTTGTGGCA	SSR	chrC08:38467812-38467944
Wei et al., 2014	Express × SWU 7 (DH, n=261)	qFR10-1	C2	SWUC2-271	F:GCCTAATGAATCAGGCCCAT R:GTCATTTGAAAACACGCGG	SSR	chrC02:3174837-3174971	chrC02:1027454-3174971	2147517
				SWUC2-143b	F:GAAGAGGGGTCCCTTGTCA R:ACGGACAAAGGAAACAAACG	SSR	chrC02:1027454-1027680
		qFR10-2	C2	SWUC210	F:CAGAGATGCCATGCATCAAG R:ATACATCGTGCGTGTGCAAT	SSR	chrC02:1099275-1099456	chrC02:1099275-6816020	5716745
				CB10316	F:TGGTGTATATGGGATCGG R:GTTTGCAGACCATTCTCG	SSR	-
				sN3761	F:CGACAGAGGGTTCAAATGGT R:CGGTGTGTAGGTCTGCTCAA	SSR	chrC02:6816020
		qFR11-1	A9	BRMS247	F:TCTCTTTTGAGGTTTTCACTTTCAG R:GCTGATTAAACTCTTACCACCAGAG	SSR	chrA09:29166099	chrA09:29166099-29361292	195193
				SWUC9	F:CCTCGCTCTACCGTCAACAT R:GAACAGCGAGGGACTCGTAG	SSR	chrA09:29361094-29361292
				AG316	-	SSR	-
		qFR11-2	C1	PUT126d	F:CTCTGCCTTGTACTCGAGGG R:CGTCTGGTAGACACGGGAAT	SSR	-	-
				PUT126c	F:CTCTGCCTTGTACTCGAGGG R:CGTCTGGTAGACACGGGAAT	SSR	-
		qFR11-3	C2	SWUC2-271	F:GCCTAATGAATCAGGCCCAT R:GTCATTTGAAAACACGCGG	SSR	chrC02:3174837-3174971	chrC02:1027454-3174971	2147517
				SWUC2-143b	F:GAAGAGGGGTCCCTTGTCA R:ACGGACAAAGGAAACAAACG	SSR	chrC02:1027454-1027680
		qFR11-4	C2	CB10316	F:TGGTGTATATGGGATCGG R:GTTTGCAGACCATTCTCG	SSR	-	-
				sN3761	F:CGACAGAGGGTTCAAATGGT R:CGGTGTGTAGGTCTGCTCAA	SSR	chrC02_random:220723-220901
		qSR10-1	A2	SWUA2-246	F:TGCGTTGTTCATCAATGGAG R:TTCTTGATACCACAAGGTGCAA	SSR	chrA02:1610851	chrA02:1610851-7705833	6094982
				AG203b	-	SSR	-
				AG139	-	SSR	-
				YD091	F:GAGAATCTCACCGCTTCTGC R:ATGCTTAGGCTTGTTGGGTG	SSR	chrA02:7705489-7705833
		qSR10-2	A3	FM004a	F:TGGGTTTTTGTTTAGGCGTT R:ATCGATCAAGACTTTCGGGA	SSR	chrA03:6068732-6069222	chrA03:3131828-6786833	3655005
				BRAS029	F:GTTCAACCTCCCTCGTCTCT R:AGGTGCCAACTCATTTCTCAA	SSR	chrA03:6786833
				PUT154	F:GGTCGGCGAAGAAGAAAAGT R:ATCAGGTGCTCTGGAAATGG	SSR	chrA03:3131828-3132603
		qSR10-3	C2	SWUC512	F:CCACGGTCACTTCTCTATTT R:CTCTGAACCAACTCCATCTCT	SSR	-	chrC02:1027454-3953336	2925882
				SWUC2-271	F:GCCTAATGAATCAGGCCCAT R:GTCATTTGAAAACACGCGG	SSR	chrC02:3174837-3174971
				SWUC2-143b	F:GAAGAGGGGTCCCTTGTCA R:ACGGACAAAGGAAACAAACG	SSR	chrC02:1027454-1027680
				SWUC2-319	F:GGTTGCCTTCAGAATCCGTA R:AGGCTCGATGGAGAGGAAAT	SSR	chrC02:3953336
				SWUC210	F:CAGAGATGCCATGCATCAAG R:ATACATCGTGCGTGTGCAAT	SSR	chrC02:1099275-1099456
		qSR11-1	A9	CB10373d	F:CGGTCAGATTCCAACAGA R:GCCATCTCAGAGACGACA	SSR	chrA09:27172330-27172593	chrA09:27128147-28071597	943450
				CNU296d	F:TCTCGTCGCTCTGAATTGTG R:TTGTGAAATCAAAGCAAAAAGG	SSR	chrA09:27128147-27128314
				CNU296a	F:TCTCGTCGCTCTGAATTGTG R:TTGTGAAATCAAAGCAAAAAGG	SSR	chrA09:27128147-27128314
				CNU296b	F:TCTCGTCGCTCTGAATTGTG R:TTGTGAAATCAAAGCAAAAAGG	SSR	chrA09:27128147-27128314
				CNU114b	F:AGTCGGAGGAAACGCGAAATTA R:CGAAATAAAGACAGACAGAGACATCCA	SSR	chrA09:27589344-27589572
				CNU601	-	SSR	-
				YD097	F:TTCGACAACGATGAGTTCCA R:AGTGTTCGTGTTGCATGAGC	SSR	chrA09:28071242-28071597
		qSR11-2	C2	SWUC512	F:CCACGGTCACTTCTCTATTT R:CTCTGAACCAACTCCATCTCT	SSR	-	chrC02:1027454-3953336	2925882
				SWUC2-271	F:GCCTAATGAATCAGGCCCAT R:GTCATTTGAAAACACGCGG	SSR	chrC02:3174837-3174971
				SWUC2-143b	F:GAAGAGGGGTCCCTTGTCA R:ACGGACAAAGGAAACAAACG	SSR	chrC02:1027454-1027680
				SWUC2-319	F:GGTTGCCTTCAGAATCCGTA R:AGGCTCGATGGAGAGGAAAT	SSR	chrC02:3953336
				SWUC210	F:CAGAGATGCCATGCATCAAG R:ATACATCGTGCGTGTGCAAT	SSR	chrC02:1099275-1099456
Wei et al., 2015	Natural population (347 accessions)	A8	A8	Bn-A08-p17559236	AAACCCTTAGCGTCTTCCACGTCCATATTATTACATGGCTCCACACCTTC	SNP	chrA08:15013334	chrA08:15013334-15427949	414615
				Bn-scaff_16135_1-p196922	AGATCAAGAAAGACATTGAAAGCCCTAACAGGATCTGTGTTCACAAGCGT	SNP	chrA08:15018353
				Bn-A08-p17565873	CCTCGATTTCTTCAATGAGGTGTTTAAAGAACCGGTTGATGAATCCAACA	SNP	chrA08:15018415
				Bn-A08-p17570589	AAACAACTAAAGTAATGTCCCTCCTTATGTCTGTTACTGTTAATAAAGTT	SNP	chrA08:15023116
				Bn-A08-p17578990	TTATGTGTGGCTTAAGGTTTTATTTTCTGGCACAATGAATGTTATGGTGT	SNP	chrA08:15031430
				Bn-A08-p17586676	GGGTATTTTTCTCACTGGAGGCGTTTTGCGAGAGCTTCCGTGGGTTTCTC	SNP	chrA08:15039051
				Bn-A08-p17612777	AAGAATGAATCAAACTCCACAACGAGCTTCCGTAGTTAGACCCTAAGATG	SNP	chrA08:15071969
				Bn-A08-p17612865	CTTACGTTTTTAAGTATGAACCTGAGAAAGTTAGATAGGTCTGTTCATGT	SNP	chrA08:15072057
				Bn-A08-p17613494	CGACGATACTGCATTAAGATCGTCAAAATCACTTGGAGAATACGTCAAAC	SNP	chrA08:15072686
				Bn-A08-p17613870	AAAGGTCAGTAATGCTTGTGTCTGGTTCGAGATTAATTATAAATTCTAAA	SNP	chrA08:15073062
				Bn-A08-p17618201	GCGCACGCACGGAGCAATAAATCAGTCCTCCAATATCATACTATATAAAA	SNP	chrA08:15077342
				Bn-A08-p17647291	TTTACGATTACAATTTTCCTACGGTTTTATTCCCATGAATATTTATCAAA	SNP	chrA08:15094063
				Bn-A08-p17648611	TAGTAATAAAAATCCAGACATGGGATACATACAAGATAATTAGGAGTGCC	SNP	chrA08:15095383
				Bn-A08-p17649841	AAGCCTGCAGAAGCCACTGAGGTGACTAACCTGTAAATATATGTCAATGT	SNP	chrA08:15096961
				Bn-A08-p17654313	GAATCCAGAGCCTCGAAAATGGGCCGAGGCCACATCAATAAAGTGGGTCC	SNP	chrA08:15101546
				Bn-A08-p17654367	AGATGAGGACTTTACCTTTGAGGTTCTTCTTCTTCTTTCCGATTGAACGA	SNP	chrA08:15101600
				Bn-A08-p17654459	TCCTCATCTGCTGCTCTTACAGCCCCTTTGATGGGTTTTGTTTTTCCTTT	SNP	chrA08:15101692
				Bn-A08-p17655953	AACACGTGTTCACATTCCTATGCTACAACGTTTATGGTCAATGGACGAGC	SNP	chrA08:15103203
				Bn-A08-p17680057	CCGAGTATGACAAAATATGGCATGTCACGGTAAGTCTCTTCAGTCTTCAT	SNP	chrA08:15125381
				Bn-A08-p17681802	CTTGCACTCGTATCAAACATTCAAATGGCAAGTAACGTAACAGAGAACTC	SNP	chrA08:15126793
				Bn-A08-p17686371	ACTCCAACGACAACTCATGTGTTTGGTGTTCCCCACGAAAAGATGGTGTT	SNP	chrA08:15131403
				Bn-A08-p17686366	TACATCCGCCACTGCAATGCCATCAATACTCAGTTCTTCTTGATGTATTC	SNP	chrA08:15131411
				Bn-A08-p17686730	TGTAAATTCAACCATTAGAAACTTAAATACACACACATGGGCAAATCTAT	SNP	chrA08:15131713
				Bn-A08-p17687648	TTCTAAATCCTATGCTTCAAATGCTTTTAGGGAGGGACGGCTATGCGCTA	SNP	chrA08:15132570
				Bn-A08-p17696796	ATCTGGAACTTCTTCAGGTAACGTCTTCACCAAACAATCGATGAATGTTC	SNP	chrA08:15137218
				Bn-A08-p17702727	GCTTATGGGGCTGACTTCTCCAACTTACCTACTGAAGTATCAAATAAAAA	SNP	chrA08:15148134
				Bn-A08-p17710867	CTCCTCGACTAAGATTCTCAGCTTTGAATCTTCGGACTCTTGTATTAGTG	SNP	chrA08:15154789
				Bn-A08-p17721455	AGAGGCTGGAACTATTGCTATGAAAATATTAATACTATTTGTTTTATGAA	SNP	chrA08:15164284
				Bn-A08-p17723283	CTTCGTCGTCTTTTAAATATACTCTCCGGTATAAGGAGAATTAAGACATT	SNP	chrA08:15166087
				Bn-A08-p17724619	TTATTAATTACAAATTGACTATTTGAGTGGATTGTAAAGGAACATCTGAG	SNP	chrA08:15167236
				Bn-A08-p17735673	GCTATTAACTTCTTTCATGTAATCTATTTGTTCCAAACTTCTGACCGTTT	SNP	chrA08:15175663
				Bn-A08-p17740796	CCACCAATACACATTAACTTGATGTCGGTACTCTCGAAAGAAGATATAAT	SNP	chrA08:15182797
				Bn-A08-p17748884	TTTCAGATTCCTCACTTGAGGCCCACGGAATATAAGAGGTCTAGGTTATC	SNP	chrA08:15190893
				Bn-A08-p17772887	GTTTGTATTTCGGAACAGAAAAAAGAAAGGATCTTTGATGTTTTGTTTTT	SNP	chrA08:15222295
				Bn-A08-p17813465	ATGCGTCTTCTTCCTGCAAACAACAGAGAACATCAGTCTTGCTCAAGAGA	SNP	chrA08:15261329
				Bn-A08-p17816612	GTAAGAGTTGATATAATAACAAATACAGTAAATAAATACAAATATTCACA	SNP	chrA08:15264475
				Bn-A08-p17824285	ATCTTGGCCAAAAAGAGCCGAAGGAAATATGTTCACAGATTTGATTTTAT	SNP	chrA08:15272147
				Bn-A08-p17830772	CTTATGAAACAAAAGAAAATTTTAAAACAGCATTTTTTAAGAAATGGAGG	SNP	chrA08:15279325
				Bn-scaff_16174_1-p6960	AAATGATGGTGAATCTGAGCTTACCTGGAAACAGAATCCCAGTCTGGTTC	SNP	chrA08:15283380
				Bn-A08-p17849621	CAGTGCATCAAATGCAGCTTCTTGAGATTTATTAGTCCTCCAATAGAGCT	SNP	chrA08:15302925
				Bn-A08-p17851106	GATCACCTGTATGGTGTACCCTTCTTTCAACATCGAAACCATTGGGTAGT	SNP	chrA08:15304302
				Bn-A08-p17857870	GTAAACCTGAGTTGCGTTTATTGAGAGAGTTGGGATTAACTTACACATCT	SNP	chrA08:15310492
				Bn-A08-p17859330	AGCAAGGAAGATAAGAAAGTGCATGTCTTTGGTTGTGGTTTGAGGTCTGG	SNP	chrA08:15312005
				Bn-A08-p17863903	CTGGCAGAAAGCAATTCAGCTCCACAAGCAAATCGGGATGATCCCAAAAC	SNP	chrA08:15316580
				Bn-A08-p17932590	TATATCATTTATGTTGAAAAGCGTTTCCTATTTTATTTTTGTAAAAATCT	SNP	chrA08:15372462
				Bn-A08-p17981717	AAATCTCAGAGAATCGAGCAACACAAGACCTAGATCAAAGCAATAGATCC	SNP	chrA08:15427949
		C6	C6	Bn-scaff_23957_1-p253226	AATATGCAATTTTTATTCATGGCACATACCTAAGTAAAATATACTATACT	SNP	chrC06:30784152	chrC06:30784152-31344734	560582
				Bn-scaff_23957_1-p257206	ATTACAGTTACTACTACCACATTTTTAAATGGTGACCAAGACTATTCGTA	SNP	chrC06:30790910
				Bn-scaff_23957_1-p257855	TAATGATCACTGTTGTGCCAAATTGCCAATGATCAGAATAACCACATTAC	SNP	chrC06:30791558
				Bn-scaff_23957_1-p258068	AGAAACCTATGTGGGAAGGAAAAGGAGGCAAACATAAATTTGGATATACA	SNP	chrC06:30791771
				Bn-scaff_23957_1-p258200	AATTTTTGCCACATACTAGAACCAAAAACTTACAAAGAGAAAAGGAGGTT	SNP	chrC06:30791903
				Bn-scaff_23957_1-p260266	CCGACGTCAATGTAAATCAATATCTCTCCATTAGCTAAGTGACATACACT	SNP	chrC06:30793976
				Bn-scaff_23957_1-p270579	TTAAGATATATATTTATTTATGAATGTATACAGAGAAAAGAGAGATATGA	SNP	chrC06:30810640
				Bn-scaff_23957_1-p270744	TTTGGGGTTTGGTAAAAGTATCCAAAGCCTACTAATCCAAACAAAGCTCA	SNP	chrC06:30810813
				Bn-scaff_23957_1-p271512	AGCCAGTCCCTTTTGTTTTTGCTGATAGTCTGATACCCTCTTTTTGGACT	SNP	chrC06:30811671
				Bn-scaff_23957_1-p271947	AGTGGCAGATGTAGCATTAAATTTTGGAAGGGCAAATCACATATACTAAA	SNP	chrC06:30812107
				Bn-scaff_23957_1-p272250	CATGGGAGCAAGTGCCATCCTCCTGGTACACATCCGCCACTGTATAATTA	SNP	chrC06:30812416
				Bn-scaff_23957_1-p272263	AACATTTGTGCGAGATCCTCTCTCACATGCATCTGCAGTTGCTAATGCTC	SNP	chrC06:30812429
				Bn-scaff_23957_1-p272987	AGAGAAACCATAGGGACTATGAGATTGATCTGAATGAATGAAATATTTTC	SNP	chrC06:30812752
				Bn-scaff_23957_1-p273278	AAACAGTGTTGGGATGAAACTCAACACCATTATGAAATTATTCAATTTTG	SNP	chrC06:30813043
				Bn-scaff_23957_1-p273594	AATAATGAATTTTGTTTAAACAAATCAAAACGGCTGTAAAAGTTAAGTTT	SNP	chrC06:30813372
				Bn-scaff_23957_1-p273599	ATTGAAGGGGAGAATTGTAAATTTTTAAAAGTTTATTTTTAGACAATTTC	SNP	chrC06:30813377
				Bn-scaff_23957_1-p273770	TAACTTCTAGACTACCACAATTCATTGGTATTTTCTTACAAATTATATTA	SNP	chrC06:30813548
				Bn-scaff_23957_1-p276892	AAAAACCGAGGATACTCGACTCAGACCTCTGGCGGAACGCGGATATGGGT	SNP	chrC06:30815877
				Bn-scaff_23957_1-p280738	TATAATCTTTGTCTTGGAGTGTCATGATGAAATCCATCAGATCTTGGTAA	SNP	chrC06:30819741
				Bn-scaff_18807_1-p373011	AGCTTTTGCTTGCTTAAGCAGTCTTAGATCCAAGTAACATTGTATCTCTC	SNP	chrC06:30849647
				Bn-scaff_18807_1-p155314	AATTTGTGATGTTTTCTGTATGTAGTCATATTATGTTTCTTTTCATTTGG	SNP	chrC06:31059546
				Bn-scaff_18807_1-p154933	ATATATGGAGATGATGGTTTAAAGCCGTATGACATCACGCAGTTACAAGC	SNP	chrC06:31059927
				Bn-scaff_18807_1-p151245	GCTTCCCTCTGCTCTTCTTTCATCTCTCAACATCCAAAACTCTCCATCAA	SNP	chrC06:31063666
				Bn-scaff_18807_1-p150180	ATCAAAATACATTTTTAATTGTAGGAGTATCATTTTTAACTCTTAGTAGA	SNP	chrC06:31064724
				Bn-scaff_18807_1-p139558	TAGAGTTTATGTTTAAATGTTAGCTTATTTTTGATCAGTTAAATGGAGTT	SNP	chrC06:31075064
				Bn-A07-p18020732	TTTCATTGGAATTTGGTAGGAAATTAATTTTTTTTTCCGGATGGGTTATC	SNP	chrC06:31079873
				Bn-scaff_18807_1-p130019	AAACATTATTCTTGAAGAGTGTATTGTATGTAATATGCATGATGATCTAT	SNP	chrC06:31084713
				Bn-scaff_23957_1-p322503	TAAAGATTATTAACTATATAGTCTAATACTAGTCAAGACTCATTAGGTCA	SNP	chrC06:31183284
				Bn-scaff_23957_1-p346986	AAATATTATTATCACTAAAAACATTGAGGATTATTTATCAAATACTAGGG	SNP	chrC06:31207176
				Bn-scaff_23957_1-p347045	AAAAGTTTGTGTGTTTATAGTCAACAAATTGATGATAACATAAAATAATT	SNP	chrC06:31207235
				Bn-scaff_23957_1-p361392	TAAAGTAGGACAAAAATGGTGTTGTCCTATCCTATTAAAACAATCATCCC	SNP	chrC06:31221228
				Bn-scaff_23957_1-p363904	ATTATCCAAAATTAACCGAAAACCCGGAAAGAAAAATATTGGGAAATTAA	SNP	chrC06:31223740
				Bn-scaff_23957_1-p391865	CGGACTTGAGAAAGTAACGATAACAAGAGCCAGTATAAGCCATCTCTATT	SNP	chrC06:31247429
				Bn-scaff_23957_1-p393528	TGAGCCTTCTCAATTGGTGTTGGGCTTTATTAGATGTAGCAAGATAGATA	SNP	chrC06:31254737
				Bn-scaff_23957_1-p403566	TGACTCTGAACTTACCTCTAACCAAAGAAGAAGACTACATGCCAACGCCT	SNP	chrC06:31264724
				Bn-scaff_23957_1-p419108	TCATCATCCCTTCTATGGAGTGTGTCTAAGTAAATTCACCTGTGGGTATA	SNP	chrC06:31278885
				Bn-scaff_23957_1-p448548	CTTATATGGTCTAGGTTATGAACCATCCACTTCATGAATTATAACATAAT	SNP	chrC06:31315565
				Bn-scaff_23957_1-p480648	TAATAACTCCGGATTAATCATGGTGTAAAAAACTTGTATTACACTAAAAA	SNP	chrC06:31340639
				Bn-scaff_23957_1-p484991	GTAGTGTTTAAAGAGTATAGCCTCAAGCTCTTCTCCATCCTTTGTCAAGC	SNP	chrC06:31344729
				Bn-scaff_23957_1-p484997	CTGGATATGACTTTCGGACTGTTACCTGCATGTCTACTTGTTGGTCTTTG	SNP	chrC06:31344734
This study	Natural population (448 accessions)	DSRC4	C4	Bn-A06-p19102612	TCTGGCAAATTAATGATGCTCAGAGATTCTCTTCCACTGTTAGAAGTATG	SNP	chrC04:40419964	chrC04:40419964-41916428	1496464
				Bn-scaff_20079_1-p507355	GTTTGATAAATATTTTCATAAAATGTATGGACCCCACTGGAATTTGAGAT	SNP	chrC04:40429161
				Bn-scaff_20079_1-p502507	GTAGTGATCACCAAAAATATTATACGTTATAACTTTCCTTAGAAGCAGAT	SNP	chrC04:40433989
				Bn-scaff_20079_1-p496441	GGATTCGGCTCCAAAACTGCTCCAAGTCTTGTTATCAGTCTTTGAATCAT	SNP	chrC04:40449143
				Bn-scaff_20079_1-p492605	TCAAGAGTCTATAATAACTTAATTTAGGGCTGGGATTTTGACCATAACTT	SNP	chrC04:40454879
				Bn-scaff_20079_1-p489358	ACTAACCATGGTGTGGAAGCAAGAGCCAAAGTCGTGTGTAGCGGTGAAGA	SNP	chrC04:40457086
				Bn-scaff_20079_1-p465897	TTCTTTAAACTCTACTGGAGGGTACCAAGAACCTGCACCAGACGCTCGCA	SNP	chrC04:40480748
				Bn-scaff_16804_3-p12914	ATTATTTGTTTTATACCTGTGTTTAGCTCTTAAACCTTCTTTTTTGAGCC	SNP	chrC04:41105672
				Bn-scaff_16804_3-p29132	AAACTACGAGTTATGTAATGTAGTGAGATGCCATTTCAGTTTTATTCCCT	SNP	chrC04:41120891
				Bn-scaff_16804_1-p670370	CCACCAGGTACTTCTTCGTCATAAAGATGACAATTGCTTCAAAAATATAT	SNP	chrC04:41134248
				Bn-scaff_16804_1-p672025	GAAATTAATTAATAAAGTCTCATTGACCTAAAATAAGTTTATTATGATAC	SNP	chrC04:41136601
				Bn-scaff_16804_1-p674106	TAAACAGTTTGATTCATTTGAAGTGATATGATTAATTTGTAATTTATATG	SNP	chrC04:41137804
				Bn-scaff_16804_1-p679868	TCTTGTTTGTCTCCATTAAAGTCAAATATAAAAGGGTGAATCCCAATAAA	SNP	chrC04:41150859
				Bn-scaff_16804_1-p679934	GTAAAAGCTTAAGTGGGTTCCTGTTATTTTCAGATCATTTTAATTCCCTC	SNP	chrC04:41150925
				Bn-scaff_16804_1-p680012	CAGGAACCCACTTAAGCTTTTACTATATTTTATTTCCACCTCTAACGTTT	SNP	chrC04:41151003
				Bn-scaff_16804_1-p680087	TTAAAGAATAAATTGGGCTTCACCCTTTTTTATTGGATTGTAATGGGCCT	SNP	chrC04:41151078
				Bn-scaff_16804_1-p686159	GTTTCTTATCAAATATAGGTTTTAAAGTCCTCCAGATAAGTACATATTGT	SNP	chrC04:41153147
				Bn-scaff_16804_1-p686510	TCGTGGGTCGAGGTTTTCTGCGACTCAAGACCACAAAGTTTTAAGGACCT	SNP	chrC04:41153498
				Bn-scaff_16804_1-p687749	CAGTCATATATAAGCTGGTTATCTTAACACAATTGGGTCAAACGTAATTA	SNP	chrC04:41159562
				Bn-scaff_16804_1-p688740	GGTGAAAACGAAATGGATTTTTGAGGAATTTGGTGGTAATTTGGGTAGAA	SNP	chrC04:41160538
				Bn-scaff_16804_1-p695962	AAGCTTTGTTATTTAATAAGAAGATTTACAGTAAGAAAAAACTGTCCCTG	SNP	chrC04:41165658
				Bn-scaff_16804_1-p695988	TGAAAGACTTGGTCATATCTCAGATTCAGATGAGCTTAAACAAGTCACTT	SNP	chrC04:41165684
				Bn-scaff_16804_1-p696198	GCCTACAAGATGATCTTCCATTCCAAGCTTTTATTGCACATAAGCTCCTT	SNP	chrC04:41165894
				Bn-scaff_16804_1-p696971	CGGTCATCAATTGAAGCCAAAAAGATGTATAAGAGTTCTTGCGAAGAATC	SNP	chrC04:41166707
				Bn-scaff_16804_1-p699078	GGATAACGCCTGGTGAGTTTTCGAACATGGATATTAACTAATTTGATACA	SNP	chrC04:41169615
				Bn-scaff_16804_1-p699287	TTAATGTTTTGTTATTGGAGATGAACACTTCCAAATTTAAATTTGAAGTT	SNP	chrC04:41169816
				Bn-scaff_16804_1-p704013	CACTGTTCAACATAAATGAATTTATTTGTTTACTTGATAATCTCTAAAAT	SNP	chrC04:41174531
				Bn-scaff_16804_1-p704907	GATGGACGCAAGAGGAAGAAGAAGAAACTATTGGAGTTTTCTCATGTGTG	SNP	chrC04:41175428
				Bn-scaff_16804_1-p706494	TGGTAAACAAGTGGCGTAACTAGGTGGAAGCAGAAAACAAAAGTGGAAAT	SNP	chrC04:41177006
				Bn-scaff_16804_1-p717236	TCCTTACTATAGTCCTCTTACTGTTACTGAATTCACAGTGAGGCTCCACA	SNP	chrC04:41177773
				Bn-scaff_16804_1-p722059	GTTTGACACCAAGTTCCTTGAGTAAGGAGGAGATCCAGCATAGCTCAACG	SNP	chrC04:41180940
				Bn-scaff_16804_1-p722350	CTTACAGTATCTAGCTTATACACGTCCGGATATTGCTTATAGTGTCAATA	SNP	chrC04:41181231
				Bn-scaff_16804_1-p722500	GCAAAAGAAGTATATTGTCGATCTTCTCACCAAGATGCATATGCTGGATG	SNP	chrC04:41181381
				Bn-scaff_16804_1-p722750	AGACATTTCTTACTCAGATGGGATGCCATAACTCCACAGCTGATACATCA	SNP	chrC04:41181631
				Bn-scaff_16804_1-p723679	CTTTGCAACTCCTTCCCCACCTGATACTCCACCTACAGAAGCAACTCAGC	SNP	chrC04:41182559
				Bn-scaff_16804_1-p723737	TGCCAACAAACCGCATCTATACATCCAGACATGTGACATTTGTGGAGTCT	SNP	chrC04:41182617
				Bn-scaff_16804_1-p725727	ACCCAACCCTGACTTTGCTATTTGGAAGAGACAAGATCGATTGATCTACA	SNP	chrC04:41184607
				Bn-scaff_16804_1-p727719	CGATGTCTTTCCTGTGATTTACTATGTTCGTTTTGGGGTCTAATCTTAGG	SNP	chrC04:41186637
				Bn-scaff_16804_1-p755719	AAGAGTTTATGACTTTTAGTATGATATCCTAACCATACACAACCAAAGAT	SNP	chrC04:41195270
				Bn-scaff_16804_1-p767266	CGTACTGGTGGATCCGCTCTGTAAGAGACGTGGAGATTCTGAATCTATTA	SNP	chrC04:41207505
				Bn-scaff_16804_1-p773033	TTCGTGGTTTTGTTTTGAGACGTGGACGGGAAGATCGATGACGTTTATTT	SNP	chrC04:41213324
				Bn-scaff_16804_1-p795694	TTGGACATTGACCCGTTTCAATTAAAGAACCGAGCTGATCTAGTTTAACC	SNP	chrC04:41235680
				Bn-scaff_16517_1-p115411	TCCCCCTTTTCTTATTATAAAATCGTCTAGCTATTTCATCTCATTTACTT	SNP	chrC04:41916428
		DSRC6	C6	Bn-scaff_16865_1-p40832	TTCAGAGGAGAGCAGACCCGCAAAACTTTTCTAAGCCATCTTCTTAGTTC	SNP	chrC06:25797413	chrC06:25797413-26471794	674381
				Bn-scaff_15892_1-p310757	AAAAAAAAAAAGCCATATTATAATCAGGATGGCGAACGGGTCATGTAACC	SNP	chrC06:26222244
				Bn-scaff_15892_1-p326893	TTTATCCCGGGTCCGATCAGGTTCATGATTCTGATTTTCTGGTCAATTTC	SNP	chrC06:26238149
				Bn-A07-p15881760	TACTTGGGTAAATTAAATGTTTCGATTCAAATTTTCCGTTTTTCGGTTAA	SNP	chrC06:26250080
				Bn-scaff_15892_1-p345966	GTAGTCGTCAAAGGATTCTGCTTCCATAAGTCTCGTCACAAGCCTTTGAT	SNP	chrC06:26258509
				Bn-scaff_15892_1-p346024	GCTTGTGACGAGACTTATGGAAGCAGAATCCTTTGACGACTACACACAAC	SNP	chrC06:26258567
				Bn-scaff_15892_1-p365424	TGGTGACTGATCTTTGCTTAATCTCTGATGTGTACTTTGATATTTCAAGC	SNP	chrC06:26260307
				Bn-scaff_15892_1-p365584	CGGAGCCAAAAAGCTAGCAGATTGATATTAAATCCCCAGAAACAAACTAA	SNP	chrC06:26260466
				Bn-scaff_15892_1-p367384	AGGTTGTGACTGACCTGAGTAAAAGTTAAAAGAGGCCAGTTCCCATATTT	SNP	chrC06:26265139
				Bn-scaff_15892_1-p367974	CCTGTTTTATTAATTGGTTCCCTTGGAATATACTTCTCCATGCATGGCTC	SNP	chrC06:26265729
				Bn-scaff_15892_1-p368466	TGGTAAGAACGTCCCTGCTAGTACTCAAGATTCTATTGCAAATCTACTCC	SNP	chrC06:26266183
				Bn-scaff_15892_1-p368660	TTAGCCTGACAAAAAAGTAAAGAGTCGTCAGCGAAAAGCATATGTGAGAT	SNP	chrC06:26266377
				Bn-scaff_15892_1-p368683	GATCGTCTATGCTCACTCATGCAATGCAAACAAAAAAGATTCATGGATTC	SNP	chrC06:26266400
				Bn-scaff_15892_1-p404259	ATTCATGAGTATTCCTCAAGGCTATGTGCCTGCTGCAGGTGTTTTACCGC	SNP	chrC06:26302885
				Bn-scaff_15892_1-p431336	GGGTTGATGAAAGCAGGACTGGTGAGGGGTGATAACGGAGTTAAGAGACA	SNP	chrC06:26330988
				Bn-scaff_15892_1-p561526	GATTCCAGAGATAAGATGGACTCCACCAGCTCCTACGACTCTGAAGTGCA	SNP	chrC06:26471794
		DSRC8	C8	Bn-scaff_16231_1-p1256187	CTCAAGAGCATTTTTGTTTAAATGGACAACAAGATTCCAAAGTTGTATGA	SNP	chrC08:20654840	chrC08:20654840-20788744	133904
				Bn-scaff_16231_1-p1231804	TATAAACCTCAAAACGCTTCTGATCTATCTTACATAACTTGTATCGCTGC	SNP	chrC08:20679901
				Bn-scaff_16231_1-p1209255	AGCATACCTATATATATAGAAACCTAGTTAGCGGTGGCATAACAAAAGTC	SNP	chrC08:20693098
				Bn-scaff_16231_1-p1204606	TAGTGATGCTTACACTGATTGAATATCCAGGTCACAGCTCTTCCATCATC	SNP	chrC08:20697747
				Bn-scaff_16231_1-p1189052	TTCATTTCTTTCACTGTGATTTTGAAGCTCACTGATATTCTAACTCTACA	SNP	chrC08:20715097
				Bn-scaff_16231_1-p1188910	TGATATTGTCAAAAGCAATATAGATCATTAGGCAATATGATACCATGAAA	SNP	chrC08:20715239
				Bn-scaff_16231_1-p1187699	GATGTGTGTTGAATGTTAAATTAGTTGATTTTCAGAAACTGATTTTTTCT	SNP	chrC08:20716450
				Bn-scaff_16231_1-p1187561	TCAAGTCTATCTCTTCCTCTAGGCTTTTGAAACAACAACGTTGTTTAAGG	SNP	chrC08:20716588
				Bn-scaff_16231_1-p1187082	TCTAAAGCAGAAGAAAGAAGAAGACATGGTGTGACATTAGTGAGTGGTAC	SNP	chrC08:20717067
				Bn-scaff_16231_1-p1186996	TAAAAAAGTGGGAATTCATGGCGAAGATCATCTTTACCCAAATGGGAAAA	SNP	chrC08:20717153
				Bn-scaff_16231_1-p1186822	TTATGCACCAAAGACGAATTTGTCTAGAGTTGCTTCCCCTGCAAGTAGTC	SNP	chrC08:20717327
				Bn-scaff_16231_1-p1185283	ACATAATCTGATATAGAAAACTCACCGATGAAGCTCCTTTTCGTATTGAC	SNP	chrC08:20718866
				Bn-scaff_16231_1-p1183915	CACACCTAATCATTAGCCTTCTTAATATCTGGCTAGAGTCCATGTAGATG	SNP	chrC08:20720234
				Bn-scaff_16231_1-p1180991	CTTGAATCAACTGCTGGTGGAACAAGGTACATTTATGCTAGTCTTGTCCC	SNP	chrC08:20723158
				Bn-scaff_16231_1-p1176514	TGATTCTTTCTCTCTATCTCTGTGTGTAGAAATGGTTTACTCCGGTAATA	SNP	chrC08:20727633
				Bn-scaff_16231_1-p1120106	TTGAAACACGGTTCTCACCATATTTATATTAGTTTTATTATACCCAAACA	SNP	chrC08:20788744
